# Supplementary material for: Machine Learning–Driven Integration of Cancer Cell Phenotypes Predicts Cisplatin Sensitivity
Source: Cancer Med. 2025 Nov 20;14(22):e71373. doi: 10.1002/cam4.71373 (PMC12631745; doi:10.1002/cam4.71373)
Supplement: Supplementary file 2 — Table S1: LightGBM hyperparameter settings used for SHAP value extraction and model training. Table S2: Summary of RT‐qPCR primer sequence. Table S3: List of cell lines. Table S4: Hierarchical clustering analysis of cisplatin sensitivity. Table S5: Results of DEG analysis between cluster 2 (Resistant) and cluster 4 (Sensitive) using pyDESeq2. Table S6: List of SHAP values for each gene based on machine learning model. Table S7: Overview of the cisplatin‐specific 26 gene sets. [file CAM4-14-e71373-s001.zip]

Archive with 4 entries (4 files):
- Supplementary Table S3.xlsx
- Supplementary Table S5.xlsx
- Supplementary Table S6.xlsx
- Supplementary Tables S1-S7.docx
