# Supplementary material for: Machine Learning–Driven Integration of Cancer Cell Phenotypes Predicts Cisplatin Sensitivity
Source: Cancer Med. 2025 Nov 20;14(22):e71373. doi: 10.1002/cam4.71373 (PMC12631745; doi:10.1002/cam4.71373)
Supplement: Supplementary file 2 — Table S1: LightGBM hyperparameter settings used for SHAP value extraction and model training. Table S2: Summary of RT‐qPCR primer sequence. Table S3: List of cell lines. Table S4: Hierarchical clustering analysis of cisplatin sensitivity. Table S5: Results of DEG analysis between cluster 2 (Resistant) and cluster 4 (Sensitive) using pyDESeq2. Table S6: List of SHAP values for each gene based on machine learning model. Table S7: Overview of the cisplatin‐specific 26 gene sets. [file CAM4-14-e71373-s001.zip › Supplementary Table S3.xlsx]

## Sheet: Table S3
Table S3. List of cell lines.
index	Status	COSMIC_ID	CCLEName	GDSC_ln(IC50)	PRISM_IC50	OncotreePrimaryDisease
0	Included	684052	A673_BONE	-0.007561	3.27305	Ewing Sarcoma
1	Included	684072	SKES1_BONE	-0.13433	5.95792	Ewing Sarcoma
2	Excluded	687452	5637_URINARY_TRACT	1.9642		Bladder Urothelial Carcinoma
3	Excluded	687457	SW780_URINARY_TRACT	3.84431		Bladder Urothelial Carcinoma
4	Excluded	687459	TCCSUP_URINARY_TRACT	2.14484		Bladder Urothelial Carcinoma
5	Included	687561	42MGBA_CENTRAL_NERVOUS_SYSTEM	1.94468	4.45159	Diffuse Glioma
6	Excluded	687562	8MGBA_CENTRAL_NERVOUS_SYSTEM	2.02465		Diffuse Glioma
7	Excluded	687563	A172_CENTRAL_NERVOUS_SYSTEM	3.94831		Diffuse Glioma
8	Included	687568	GB1_CENTRAL_NERVOUS_SYSTEM	1.37113	4.80728	Diffuse Glioma
9	Included	687586	T98G_CENTRAL_NERVOUS_SYSTEM	4.00228	5.88079	Diffuse Glioma
10	Included	687588	U118MG_CENTRAL_NERVOUS_SYSTEM	2.81421	5.61284	Diffuse Glioma
11	Excluded	687592	YKG1_CENTRAL_NERVOUS_SYSTEM		8.43988	Diffuse Glioma
12	Included	687780	CORL23_LUNG	2.29276	6.91768	Non-Small Cell Lung Cancer
13	Excluded	687787	LK2_LUNG	3.19198		Non-Small Cell Lung Cancer
14	Excluded	687794	NCIH1437_LUNG		6.44755	Non-Small Cell Lung Cancer
15	Excluded	687798	NCIH1623_LUNG	2.17296		Non-Small Cell Lung Cancer
16	Included	687799	NCIH1648_LUNG	3.95775	5.67281	Non-Small Cell Lung Cancer
17	Included	687800	NCIH1650_LUNG	6.98734	5.64775	Non-Small Cell Lung Cancer
18	Included	687802	NCIH1693_LUNG	6.37597	6.0554	Non-Small Cell Lung Cancer
19	Excluded	687807	NCIH1838_LUNG	5.85383		Non-Small Cell Lung Cancer
20	Included	687815	NCIH2170_LUNG	0.751363	3.70024	Non-Small Cell Lung Cancer
21	Excluded	687816	NCIH2228_LUNG	2.64333		Non-Small Cell Lung Cancer
22	Included	687820	NCIH2347_LUNG	6.20506	7.47338	Non-Small Cell Lung Cancer
23	Included	687829	NCIH661_LUNG	5.8085	6.76707	Non-Small Cell Lung Cancer
24	Included	687995	NCIH1048_LUNG	1.96382	5.09774	Lung Neuroendocrine Tumor
25	Excluded	688023	NCIH446_LUNG	2.7789		Lung Neuroendocrine Tumor
26	Excluded	688058	NCIH2052_PLEURA	2.88531		Pleural Mesothelioma
27	Included	713880	SBC5_LUNG	2.82491	4.97992	Lung Neuroendocrine Tumor
28	Excluded	722045	NCIH2030_LUNG		5.44693	Non-Small Cell Lung Cancer
29	Included	722066	NCIH650_LUNG	2.3594	5.59414	Non-Small Cell Lung Cancer
30	Excluded	724812	T24_URINARY_TRACT		5.2272	Bladder Urothelial Carcinoma
31	Excluded	724828	SKNAS_AUTONOMIC_GANGLIA	3.43281		Neuroblastoma
32	Included	724831	NCIH1299_LUNG	2.96764	4.964	Non-Small Cell Lung Cancer
33	Included	724834	NCIH2087_LUNG	2.72146	6.44332	Non-Small Cell Lung Cancer
34	Excluded	724855	NCIH727_LUNG	5.55061		Lung Neuroendocrine Tumor
35	Included	724866	NCIH1355_LUNG	6.02019	7.78542	Non-Small Cell Lung Cancer
36	Included	724868	NCIH1792_LUNG	2.30829	5.91412	Non-Small Cell Lung Cancer
37	Included	724870	MIAPACA2_PANCREAS	2.91604	7.11608	Pancreatic Adenocarcinoma
38	Included	724873	NCIH2009_LUNG	3.51983	5.67426	Non-Small Cell Lung Cancer
39	Excluded	724878	SW1573_LUNG	5.583		Non-Small Cell Lung Cancer
40	Excluded	724879	SW900_LUNG		3.08821	Non-Small Cell Lung Cancer
41	Included	735784	TE5_OESOPHAGUS	3.1596	5.32189	Esophageal Squamous Cell Carcinoma
42	Excluded	749710	HCC1143_BREAST	5.73002		Invasive Breast Carcinoma
43	Included	749714	HCC1937_BREAST	4.89126	6.13209	Invasive Breast Carcinoma
44	Included	749717	HCC38_BREAST	4.61753	4.27538	Invasive Breast Carcinoma
45	Excluded	753534	BEN_LUNG		5.59372	Non-Small Cell Lung Cancer
46	Included	753539	CADOES1_BONE	1.1901	3.23599	Ewing Sarcoma
47	Excluded	753540	CAL12T_LUNG			Non-Small Cell Lung Cancer
48	Included	753554	EBC1_LUNG	5.51985	7.13079	Non-Small Cell Lung Cancer
49	Included	753555	ECGI10_OESOPHAGUS	2.6801	5.93032	Esophageal Squamous Cell Carcinoma
50	Included	753562	HSC2_UPPER_AERODIGESTIVE_TRACT	1.72941	4.171	Head and Neck Squamous Cell Carcinoma
51	Included	753566	J82_URINARY_TRACT	2.70357	7.98621	Bladder Urothelial Carcinoma
52	Excluded	753569	KNS62_LUNG	3.438		Non-Small Cell Lung Cancer
53	Included	753572	KP4_PANCREAS	3.07838	6.15299	Pancreatic Adenocarcinoma
54	Included	753573	KYSE140_OESOPHAGUS	0.878401	4.24921	Esophageal Squamous Cell Carcinoma
55	Included	753574	KYSE410_OESOPHAGUS	6.17643	5.30031	Esophageal Squamous Cell Carcinoma
56	Included	753575	KYSE520_OESOPHAGUS	7.32905	5.62364	Esophageal Squamous Cell Carcinoma
57	Included	753576	KYSE70_OESOPHAGUS	6.47061	7.03534	Esophageal Squamous Cell Carcinoma
58	Included	753586	LCLC103H_LUNG	3.9478	5.9446	Non-Small Cell Lung Cancer
59	Excluded	753592	LXF289_LUNG	4.70235		Non-Small Cell Lung Cancer
60	Excluded	753600	NCIH1563_LUNG	5.36176		Non-Small Cell Lung Cancer
61	Excluded	753604	NCIH292_LUNG			Non-Small Cell Lung Cancer
62	Included	753618	KELLY_AUTONOMIC_GANGLIA	1.2919	6.13676	Neuroblastoma
63	Excluded	753620	SIMA_AUTONOMIC_GANGLIA	1.22238		Neuroblastoma
64	Included	753621	TE1_OESOPHAGUS	3.80647	5.70036	Esophageal Squamous Cell Carcinoma
65	Excluded	753622	TE10_OESOPHAGUS		4.9933	Esophageal Squamous Cell Carcinoma
66	Excluded	753623	TE8_OESOPHAGUS	4.40334		Esophageal Squamous Cell Carcinoma
67	Included	905934	PC3_PROSTATE	5.40728	4.12732	Prostate Adenocarcinoma
68	Included	905936	HCT116_LARGE_INTESTINE	2.66609	5.52275	Colorectal Adenocarcinoma
69	Included	905937	HCT15_LARGE_INTESTINE	3.28444	5.28345	Colorectal Adenocarcinoma
70	Excluded	905941	NCIH226_LUNG	8.58815		Pleural Mesothelioma
71	Included	905942	NCIH23_LUNG	1.88624	2.74226	Non-Small Cell Lung Cancer
72	Excluded	905943	NCIH460_LUNG		6.74094	Non-Small Cell Lung Cancer
73	Excluded	905944	NCIH522_LUNG	3.00203		Non-Small Cell Lung Cancer
74	Excluded	905945	T47D_BREAST	5.84206		Invasive Breast Carcinoma
75	Included	905947	786O_KIDNEY	1.75877	5.44807	Renal Cell Carcinoma
76	Included	905949	A549_LUNG	3.00732	4.69011	Non-Small Cell Lung Cancer
77	Included	905950	ACHN_KIDNEY	2.16879	7.29591	Renal Cell Carcinoma
78	Included	905951	BT549_BREAST	5.70709	7.83093	Invasive Breast Carcinoma
79	Included	905955	SKMEL2_SKIN	5.4002	6.70763	Melanoma
80	Included	905959	SKOV3_OVARY	4.14719	5.17606	Ovarian Epithelial Tumor
81	Included	905960	MDAMB231_BREAST	3.75723	6.17541	Invasive Breast Carcinoma
82	Included	905962	SW620_LARGE_INTESTINE	3.43572	7.17562	Colorectal Adenocarcinoma
83	Excluded	905963	CAKI1_KIDNEY			Renal Cell Carcinoma
84	Included	905968	IGROV1_OVARY	1.95841	4.7118	Ovarian Epithelial Tumor
85	Included	905974	LOXIMVI_SKIN	2.30394	6.12352	Melanoma
86	Included	905976	UACC62_SKIN	3.68749	5.80035	Melanoma
87	Excluded	905977	UACC257_SKIN	4.53785		Melanoma
88	Excluded	905981	UO31_KIDNEY		6.66195	Renal Cell Carcinoma
89	Excluded	905982	SNB75_CENTRAL_NERVOUS_SYSTEM			Diffuse Glioma
90	Included	905983	U251MG_CENTRAL_NERVOUS_SYSTEM	2.75101	4.97261	Diffuse Glioma
91	Included	905984	SF539_CENTRAL_NERVOUS_SYSTEM	1.77906	7.83858	Diffuse Glioma
92	Excluded	905985	SF295_CENTRAL_NERVOUS_SYSTEM		4.03467	Diffuse Glioma
93	Included	905991	OVCAR8_OVARY	2.36662	4.08717	Ovarian Epithelial Tumor
94	Excluded	906693	BXPC3_PANCREAS	4.08842		Pancreatic Adenocarcinoma
95	Included	906696	BHT101_THYROID	2.01183	6.57288	Anaplastic Thyroid Cancer
96	Included	906746	BECKER_CENTRAL_NERVOUS_SYSTEM	3.40783	5.66622	Diffuse Glioma
97	Included	906790	AGS_STOMACH	2.58835	6.11908	Esophagogastric Adenocarcinoma
98	Included	906792	A2058_SKIN	2.79258	6.45959	Melanoma
99	Included	906793	A375_SKIN	2.50421	7.17511	Melanoma
100	Included	906795	8305C_THYROID	5.2198	4.44658	Anaplastic Thyroid Cancer
101	Included	906797	647V_URINARY_TRACT	1.19256	5.22017	Bladder Urothelial Carcinoma
102	Included	906798	639V_URINARY_TRACT	0.855238	5.14078	Urethral Cancer
103	Included	906804	A2780_OVARY	1.73443	5.33087	Ovarian Epithelial Tumor
104	Included	906805	CORL105_LUNG	4.26456	6.92444	Non-Small Cell Lung Cancer
105	Excluded	906813	COLO800_SKIN		4.60804	Melanoma
106	Excluded	906814	COLO792_SKIN	4.5241		Melanoma
107	Included	906817	COLO680N_OESOPHAGUS	4.63741	6.49285	Esophageal Squamous Cell Carcinoma
108	Included	906818	COLO679_SKIN	3.03471	4.06952	Melanoma
109	Included	906821	CFPAC1_PANCREAS	3.7212	4.10142	Pancreatic Adenocarcinoma
110	Excluded	906823	CCFSTTG1_CENTRAL_NERVOUS_SYSTEM			Diffuse Glioma
111	Excluded	906825	CAOV3_OVARY		3.18552	Ovarian Epithelial Tumor
112	Included	906826	CAL120_BREAST	6.34881	5.01453	Invasive Breast Carcinoma
113	Included	906833	DAOY_CENTRAL_NERVOUS_SYSTEM	0.179364	6.95306	Embryonal Tumor
114	Included	906835	DBTRG05MG_CENTRAL_NERVOUS_SYSTEM	7.03986	5.28016	Diffuse Glioma
115	Included	906837	DETROIT562_UPPER_AERODIGESTIVE_TRACT	3.18828	4.14951	Head and Neck Squamous Cell Carcinoma
116	Included	906839	DKMG_CENTRAL_NERVOUS_SYSTEM	6.1675	6.44011	Diffuse Glioma
117	Included	906863	FADU_UPPER_AERODIGESTIVE_TRACT	2.6534	3.50503	Head and Neck Squamous Cell Carcinoma
118	Excluded	906864	FTC133_THYROID	1.99822		Well-Differentiated Thyroid Cancer
119	Excluded	906865	G361_SKIN	3.3468		Melanoma
120	Excluded	906868	GAMG_CENTRAL_NERVOUS_SYSTEM	3.91975		Diffuse Glioma
121	Included	906871	GI1_CENTRAL_NERVOUS_SYSTEM	0.755913	3.35035	Diffuse Glioma
122	Excluded	906873	GMS10_CENTRAL_NERVOUS_SYSTEM			Diffuse Glioma
123	Excluded	906999	GCT_SOFT_TISSUE	3.31609		Undifferentiated Pleomorphic Sarcoma/Malignant Fibrous Histiocytoma/High-Grade Spindle Cell Sarcoma
124	Excluded	907000	ESS1_ENDOMETRIUM	0.331581		Uterine Sarcoma/Mesenchymal
125	Included	907042	H4_CENTRAL_NERVOUS_SYSTEM	1.51874	7.46536	Diffuse Glioma
126	Excluded	907045	HCC1419_BREAST	4.3547		Invasive Breast Carcinoma
127	Included	907047	HCC1806_BREAST	2.22715	3.69401	Breast Ductal Carcinoma In Situ
128	Excluded	907055	HGC27_STOMACH	3.19765		Esophagogastric Adenocarcinoma
129	Included	907060	HOS_BONE	2.06298	3.97131	Osteosarcoma
130	Included	907061	HSC3_UPPER_AERODIGESTIVE_TRACT	1.80931	6.2528	Head and Neck Squamous Cell Carcinoma
131	Included	907064	HT1080_SOFT_TISSUE	4.27431	6.19317	Fibrosarcoma
132	Included	907066	HT1376_URINARY_TRACT	6.0852	4.69873	Bladder Urothelial Carcinoma
133	Excluded	907067	HT144_SKIN	3.44048		Melanoma
134	Included	907069	HUCCT1_BILIARY_TRACT	4.66044	7.20752	Intraductal Papillary Neoplasm of the Bile Duct
135	Excluded	907071	HUH7_LIVER	5.24387		Hepatocellular Carcinoma
136	Included	907169	IGR1_SKIN	5.12043	6.64132	Melanoma
137	Excluded	907171	IPC298_SKIN		5.3081	Melanoma
138	Included	907173	ISTMES1_PLEURA	4.80633	3.56133	Pleural Mesothelioma
139	Included	907271	KALS1_CENTRAL_NERVOUS_SYSTEM	3.19751	4.06012	Diffuse Glioma
140	Excluded	907282	KNS42_CENTRAL_NERVOUS_SYSTEM		6.61076	Diffuse Glioma
141	Excluded	907287	HT55_LARGE_INTESTINE	5.14353		Colorectal Adenocarcinoma
142	Included	907298	G402_SOFT_TISSUE	1.42651	3.98081	Renal Cell Carcinoma
143	Excluded	907299	G401_SOFT_TISSUE	1.65937		Rhabdoid Cancer
144	Included	907312	KU1919_URINARY_TRACT	2.80908	5.37177	Bladder Urothelial Carcinoma
145	Included	907317	KYSE150_OESOPHAGUS	3.24363	7.5374	Esophageal Squamous Cell Carcinoma
146	Excluded	907318	KYSE180_OESOPHAGUS	2.59974		Esophageal Squamous Cell Carcinoma
147	Included	907319	KYSE270_OESOPHAGUS	2.40543	7.64805	Esophageal Squamous Cell Carcinoma
148	Excluded	907321	KYSE510_OESOPHAGUS		6.1299	Esophageal Squamous Cell Carcinoma
149	Excluded	907788	LNCAPCLONEFGC_PROSTATE	3.32039		Prostate Adenocarcinoma
150	Included	907790	LOVO_LARGE_INTESTINE	3.40785	5.98908	Colorectal Adenocarcinoma
151	Excluded	907794	LS411N_LARGE_INTESTINE	5.03948		Colorectal Adenocarcinoma
152	Excluded	907795	LS513_LARGE_INTESTINE	2.91302		Colorectal Adenocarcinoma
153	Excluded	908120	MDAMB175VII_BREAST	5.54089		Invasive Breast Carcinoma
154	Included	908123	MDAMB468_BREAST	1.32927	6.54505	Invasive Breast Carcinoma
155	Included	908125	MELJUSO_SKIN	3.76101	6.66415	Melanoma
156	Excluded	908127	MESSA_SOFT_TISSUE	1.75882		Uterine Sarcoma/Mesenchymal
157	Included	908129	MFE280_ENDOMETRIUM	6.63196	1.36938	Endometrial Carcinoma
158	Excluded	908130	MFE296_ENDOMETRIUM	4.89658		Endometrial Carcinoma
159	Included	908131	MG63_BONE	2.51536	6.40376	Osteosarcoma
160	Included	908134	MHHES1_BONE	2.20087	4.50625	Ewing Sarcoma
161	Included	908138	MKN1_STOMACH	3.53421	2.84249	Esophagogastric Adenocarcinoma
162	Included	908150	MPP89_PLEURA	2.85789	6.12247	Pleural Mesothelioma
163	Included	908152	MSTO211H_PLEURA	3.89861	6.6021	Pleural Mesothelioma
164	Included	908443	NCIH520_LUNG	3.18672	6.52088	Non-Small Cell Lung Cancer
165	Included	908455	NUGC3_STOMACH	-0.541849	5.56299	Esophagogastric Adenocarcinoma
166	Excluded	908457	NCIH747_LARGE_INTESTINE	5.54007		Colorectal Adenocarcinoma
167	Excluded	908459	NCIH596_LUNG	3.75579		Non-Small Cell Lung Cancer
168	Excluded	908461	NCIN87_STOMACH	4.13075		Esophagogastric Adenocarcinoma
169	Included	908462	NCIH2452_PLEURA	5.80927	6.22814	Pleural Mesothelioma
170	Excluded	908463	NCIH1793_LUNG	6.6188		Non-Small Cell Lung Cancer
171	Included	908465	NCIH358_LUNG	4.23399	4.42999	Non-Small Cell Lung Cancer
172	Excluded	908470	NCIH28_PLEURA	7.92656		Pleural Mesothelioma
173	Included	908472	NCIH1573_LUNG	6.03216	6.63013	Non-Small Cell Lung Cancer
174	Included	908474	NCIH1703_LUNG	4.96532	6.36551	Non-Small Cell Lung Cancer
175	Included	909248	ONS76_CENTRAL_NERVOUS_SYSTEM	2.56227	4.84952	Embryonal Tumor
176	Included	909250	OSRC2_KIDNEY	3.72928	5.28742	Renal Cell Carcinoma
177	Included	909257	OC314_OVARY	1.56455	6.28886	Ovarian Epithelial Tumor
178	Included	909263	RCM1_LARGE_INTESTINE	4.69806	3.48195	Colorectal Adenocarcinoma
179	Excluded	909264	RD_SOFT_TISSUE	3.83595		Rhabdomyosarcoma
180	Included	909698	RKO_LARGE_INTESTINE	2.81568	1.39715	Colorectal Adenocarcinoma
181	Included	909699	RMGI_OVARY	7.7315	4.54765	Ovarian Epithelial Tumor
182	Included	909704	RT112_URINARY_TRACT	4.66005	5.56572	Bladder Urothelial Carcinoma
183	Excluded	909706	RVH421_SKIN		3.68767	Melanoma
184	Excluded	909712	SF126_CENTRAL_NERVOUS_SYSTEM		3.68973	Diffuse Glioma
185	Included	909713	SH4_SKIN	2.99347	6.95049	Melanoma
186	Excluded	909717	SJSA1_BONE	3.72069		Osteosarcoma
187	Included	909719	SKHEP1_LIVER	4.35593	6.5194	Hepatocellular Carcinoma
188	Included	909725	SKMEL24_SKIN	3.00185	4.28133	Melanoma
189	Excluded	909726	SKMEL30_SKIN			Melanoma
190	Included	909728	SKMES1_LUNG	4.33372	4.53095	Non-Small Cell Lung Cancer
191	Included	909732	SKUT1_SOFT_TISSUE	2.88967	5.80537	Uterine Sarcoma/Mesenchymal
192	Excluded	909735	SNGM_ENDOMETRIUM	4.11331		Endometrial Carcinoma
193	Included	909737	SNU423_LIVER	3.64398	6.07044	Hepatocellular Carcinoma
194	Excluded	909738	SNU449_LIVER	4.96565		Hepatocellular Carcinoma
195	Excluded	909745	SW1088_CENTRAL_NERVOUS_SYSTEM	4.45767		Diffuse Glioma
196	Included	909749	SW1710_URINARY_TRACT	6.20889	4.28846	Bladder Urothelial Carcinoma
197	Included	909751	SW48_LARGE_INTESTINE	2.39239	4.27255	Colorectal Adenocarcinoma
198	Included	909755	SW837_LARGE_INTESTINE	4.2585	6.22368	Colorectal Adenocarcinoma
199	Excluded	909757	SW948_LARGE_INTESTINE	3.46485		Colorectal Adenocarcinoma
200	Included	909776	U2OS_BONE	5.4364	5.37065	Osteosarcoma
201	Excluded	909780	VMCUB1_URINARY_TRACT			Bladder Urothelial Carcinoma
202	Included	909781	VMRCRCZ_KIDNEY	7.67296	5.29219	Renal Cell Carcinoma
203	Included	909904	YAPC_PANCREAS	6.78505	4.58688	Pancreatic Adenocarcinoma
204	Excluded	909905	YH13_CENTRAL_NERVOUS_SYSTEM	2.55813		Diffuse Glioma
205	Included	909974	RCC10RGB_KIDNEY	5.85161	6.23935	Renal Cell Carcinoma
206	Included	909975	KURAMOCHI_OVARY	4.35974	4.81128	Ovarian Epithelial Tumor
207	Excluded	910079	OE19_OESOPHAGUS	3.77436		Esophageal Squamous Cell Carcinoma
208	Excluded	910399	NCIH838_LUNG			Non-Small Cell Lung Cancer
209	Excluded	910548	OAW42_OVARY	0.954182		Ovarian Epithelial Tumor
210	Excluded	910549	OE33_OESOPHAGUS	3.15631		Esophagogastric Adenocarcinoma
211	Excluded	910692	COLO668_LUNG	2.12007		Lung Neuroendocrine Tumor
212	Included	910698	BFTC909_KIDNEY	2.56519	3.24418	Renal Cell Carcinoma
213	Excluded	910701	SCC25_UPPER_AERODIGESTIVE_TRACT			Head and Neck Squamous Cell Carcinoma
214	Included	910779	IALM_LUNG	4.43594	6.77526	Non-Small Cell Lung Cancer
215	Included	910781	AN3CA_ENDOMETRIUM	4.97521	5.54436	Endometrial Carcinoma
216	Included	910784	A204_SOFT_TISSUE	4.00837	4.73569	Rhabdoid Cancer
217	Excluded	910900	NCIH1651_LUNG	1.63016		Non-Small Cell Lung Cancer
218	Excluded	910907	SW1990_PANCREAS	3.75622		Pancreatic Adenocarcinoma
219	Excluded	910915	CAPAN2_PANCREAS	7.65977		Pancreatic Adenocarcinoma
220	Excluded	910916	CAL27_UPPER_AERODIGESTIVE_TRACT	2.32892		Head and Neck Squamous Cell Carcinoma
221	Included	910920	A704_KIDNEY	5.12893	4.32516	Renal Cell Carcinoma
222	Excluded	910921	A101D_SKIN	1.37423		Melanoma
223	Included	910922	769P_KIDNEY	2.5967	4.93286	Renal Cell Carcinoma
224	Included	910924	2313287_STOMACH	3.9431	5.6175	Esophagogastric Adenocarcinoma
225	Included	910926	BFTC905_URINARY_TRACT	0.420928	6.03288	Bladder Urothelial Carcinoma
226	Included	910927	CAL51_BREAST	1.89482	7.89943	Invasive Breast Carcinoma
227	Excluded	910952	CAL54_KIDNEY	3.01307		Renal Cell Carcinoma
228	Included	911905	EFO21_OVARY	7.43827	7.11954	Ovarian Epithelial Tumor
229	Excluded	917486	LS1034_LARGE_INTESTINE	4.57333		Colorectal Adenocarcinoma
230	Excluded	924100	22RV1_PROSTATE	3.36561		Prostate Adenocarcinoma
231	Included	924102	8505C_THYROID	5.04787	6.03396	Anaplastic Thyroid Cancer
232	Included	924104	BCPAP_THYROID	4.77242	5.41121	Poorly Differentiated Thyroid Cancer
233	Included	924244	NCIH1975_LUNG	4.30065	6.05557	Non-Small Cell Lung Cancer
234	Included	924250	MKN7_STOMACH	5.52763	7.16867	Esophagogastric Adenocarcinoma
235	Included	925346	PANC0327_PANCREAS	3.5109	4.38629	Pancreatic Adenocarcinoma
236	Excluded	925347	PANC0813_PANCREAS	5.72834		Pancreatic Adenocarcinoma
237	Included	930082	RL952_ENDOMETRIUM	2.87174	8.31081	Endometrial Carcinoma
238	Included	946353	TE9_OESOPHAGUS	3.28297	3.89957	Esophageal Squamous Cell Carcinoma
239	Excluded	946354	TE11_OESOPHAGUS		8.73083	Esophageal Squamous Cell Carcinoma
240	Included	946355	TE6_OESOPHAGUS	4.43132	4.90666	Esophageal Squamous Cell Carcinoma
241	Included	946359	BT474_BREAST	7.01716	4.839	Invasive Breast Carcinoma
242	Excluded	946382	CAMA1_BREAST	3.98878		Invasive Breast Carcinoma
243	Included	949179	NB1_AUTONOMIC_GANGLIA	2.99907	4.1296	Neuroblastoma
244	Excluded	998189	LS180_LARGE_INTESTINE	3.0095		Colorectal Adenocarcinoma
245	Excluded	1240125	COLO783_SKIN		5.6759	Melanoma
246	Included	1240127	EN_ENDOMETRIUM	5.02878	5.97953	Endometrial Carcinoma
247	Included	1240128	ES2_OVARY	1.52907	6.14943	Ovarian Epithelial Tumor
248	Included	1240142	HARA_LUNG	2.9985	2.68518	Non-Small Cell Lung Cancer
249	Included	1240143	HCC15_LUNG	4.2754	5.81545	Non-Small Cell Lung Cancer
250	Excluded	1240144	HCC366_LUNG		5.70917	Non-Small Cell Lung Cancer
251	Included	1240145	HCC44_LUNG	2.12659	5.2066	Non-Small Cell Lung Cancer
252	Included	1240146	HCC827_LUNG	4.54468	5.12302	Non-Small Cell Lung Cancer
253	Excluded	1240147	HEP3B217_LIVER		1.70492	Hepatocellular Carcinoma
254	Included	1240153	IGR37_SKIN	3.1023	6.11599	Melanoma
255	Included	1240158	JHH4_LIVER	3.09141	4.12297	Hepatocellular Carcinoma
256	Included	1240159	JHH6_LIVER	5.72746	6.57804	Hepatocellular Carcinoma
257	Included	1240160	JHH7_LIVER	4.59215	2.75287	Hepatocellular Carcinoma
258	Included	1240168	LN18_CENTRAL_NERVOUS_SYSTEM	3.64866	5.718	Diffuse Glioma
259	Included	1240169	LN229_CENTRAL_NERVOUS_SYSTEM	5.67982	7.01083	Diffuse Glioma
260	Included	1240172	MDAMB436_BREAST	3.94033	8.09465	Invasive Breast Carcinoma
261	Excluded	1240174	MFE319_ENDOMETRIUM	4.73591		Endometrial Carcinoma
262	Included	1240184	NCIH1915_LUNG	3.85472	5.68618	Non-Small Cell Lung Cancer
263	Included	1240185	NCIH1944_LUNG	4.05973	5.61995	Non-Small Cell Lung Cancer
264	Included	1240187	NCIH2023_LUNG	0.91635	7.09699	Non-Small Cell Lung Cancer
265	Excluded	1240198	OVISE_OVARY	3.45387		Ovarian Epithelial Tumor
266	Included	1240201	PATU8988T_PANCREAS	5.75876	4.71898	Pancreatic Adenocarcinoma
267	Excluded	1240207	PECAPJ15_UPPER_AERODIGESTIVE_TRACT			Head and Neck Squamous Cell Carcinoma
268	Included	1240217	SNU398_LIVER	4.60323	4.59718	Hepatocellular Carcinoma
269	Included	1240219	SUIT2_PANCREAS	2.91361	6.59578	Pancreatic Adenocarcinoma
270	Included	1240222	TOV21G_OVARY	2.36037	7.40014	Ovarian Epithelial Tumor
271	Included	1240223	TT2609C02_THYROID	6.07195	6.88347	Well-Differentiated Thyroid Cancer
272	Excluded	1240224	VMRCRCW_KIDNEY		9.66768	Renal Cell Carcinoma
273	Excluded	1290725	BICR31_UPPER_AERODIGESTIVE_TRACT			Head and Neck Squamous Cell Carcinoma
274	Excluded	1290730	CAL29_URINARY_TRACT	3.27207		Bladder Urothelial Carcinoma
275	Included	1290765	CAL78_BONE	2.85646	6.76587	Chondrosarcoma
276	Included	1290797	DANG_PANCREAS	4.73638	4.4774	Pancreatic Adenocarcinoma
277	Excluded	1290798	EFM192A_BREAST	5.3445		Invasive Breast Carcinoma
278	Included	1290807	G292CLONEA141B1_BONE	3.8033	6.44959	Osteosarcoma
279	Included	1290905	HCC1428_BREAST	7.29945	8.91516	Invasive Breast Carcinoma
280	Excluded	1290907	HCC56_LARGE_INTESTINE		5.7999	Colorectal Adenocarcinoma
281	Excluded	1290908	HCC78_LUNG	4.45099		Non-Small Cell Lung Cancer
282	Included	1290922	HDQP1_BREAST	5.46403	6.62293	Invasive Breast Carcinoma
283	Excluded	1298136	HPAC_PANCREAS	7.12809		Pancreatic Adenocarcinoma
284	Included	1298141	HS766T_PANCREAS	6.62315	4.84342	Pancreatic Adenocarcinoma
285	Excluded	1298144	HS939T_SKIN		4.54644	Melanoma
286	Excluded	1298151	JHH1_LIVER	5.14928		Hepatocellular Carcinoma
287	Included	1298157	JIMT1_BREAST	4.22876	5.02522	Invasive Breast Carcinoma
288	Excluded	1298168	KMRC1_KIDNEY	4.58084		Renal Cell Carcinoma
289	Excluded	1298169	KMRC20_KIDNEY	2.1637		Renal Cell Carcinoma
290	Excluded	1298218	KP2_PANCREAS	6.56614		Pancreatic Adenocarcinoma
291	Included	1298219	KP3_PANCREAS	4.3272	5.71469	Adenosquamous Carcinoma of the Pancreas
292	Excluded	1298226	LOUNH91_LUNG	3.95272		Non-Small Cell Lung Cancer
293	Included	1298347	NCIH1435_LUNG	4.53296	5.71734	Non-Small Cell Lung Cancer
294	Included	1298348	NCIH1568_LUNG	5.88434	6.11646	Non-Small Cell Lung Cancer
295	Excluded	1298351	NCIH2110_LUNG		9.2561	Non-Small Cell Lung Cancer
296	Excluded	1298353	NCIH2172_LUNG		5.55039	Non-Small Cell Lung Cancer
297	Excluded	1298356	NCIH2444_LUNG		4.14263	Non-Small Cell Lung Cancer
298	Included	1298357	NUGC4_STOMACH	5.78858	4.31924	Esophagogastric Adenocarcinoma
299	Included	1298359	OE21_OESOPHAGUS	3.63924	4.6884	Esophageal Squamous Cell Carcinoma
300	Excluded	1298365	OVTOKO_OVARY	2.58224		Ovarian Epithelial Tumor
301	Included	1298475	PANC0203_PANCREAS	6.62625	5.82147	Pancreatic Adenocarcinoma
302	Included	1298476	PANC0403_PANCREAS	9.22999	8.2865	Pancreatic Adenocarcinoma
303	Included	1298526	PATU8902_PANCREAS	5.59178	5.48101	Pancreatic Adenocarcinoma
304	Excluded	1298534	QGP1_PANCREAS		6.37055	Pancreatic Neuroendocrine Tumor
305	Included	1298537	RERFLCKJ_LUNG	4.05304	4.5776	Non-Small Cell Lung Cancer
306	Included	1298539	RKN_SOFT_TISSUE	5.30864	2.87789	Leiomyosarcoma
307	Included	1299062	SW1271_LUNG	6.74747	5.40875	Lung Neuroendocrine Tumor
308	Included	1299064	TT_OESOPHAGUS	3.99569	4.16913	Esophageal Squamous Cell Carcinoma
309	Included	1299070	TOV112D_OVARY	1.91346	4.8085	Ovarian Epithelial Tumor
310	Included	1299081	WM793_SKIN	2.1438	3.53543	Melanoma
311	Excluded	1479995	JHOS2_OVARY		4.91894	Ovarian Epithelial Tumor
312	Excluded	1480360	OV7_OVARY			Ovarian Epithelial Tumor
313	Included	1480362	OV56_OVARY	2.66895	4.53384	Ovarian Epithelial Tumor
314	Excluded	1480371	OVK18_OVARY		7.79942	Ovarian Epithelial Tumor
315	Excluded	1503371	TE4_OESOPHAGUS	3.78679		Esophageal Squamous Cell Carcinoma
316	Included	1660034	SNU407_LARGE_INTESTINE	2.42049	3.91816	Colorectal Adenocarcinoma
317	Excluded	1660035	SNU61_LARGE_INTESTINE	5.76459		Colorectal Adenocarcinoma
318	Excluded	1660036	SNU81_LARGE_INTESTINE			Colorectal Adenocarcinoma
319	Excluded	1674021	SNUC5_LARGE_INTESTINE	3.3532		Colorectal Adenocarcinoma
