# Supplementary material for: Machine Learning–Driven Integration of Cancer Cell Phenotypes Predicts Cisplatin Sensitivity
Source: Cancer Med. 2025 Nov 20;14(22):e71373. doi: 10.1002/cam4.71373 (PMC12631745; doi:10.1002/cam4.71373)
Supplement: Supplementary file 2 — Table S1: LightGBM hyperparameter settings used for SHAP value extraction and model training. Table S2: Summary of RT‐qPCR primer sequence. Table S3: List of cell lines. Table S4: Hierarchical clustering analysis of cisplatin sensitivity. Table S5: Results of DEG analysis between cluster 2 (Resistant) and cluster 4 (Sensitive) using pyDESeq2. Table S6: List of SHAP values for each gene based on machine learning model. Table S7: Overview of the cisplatin‐specific 26 gene sets. [file CAM4-14-e71373-s001.zip › Supplementary Table S5.xlsx]

## Sheet: Table S5
Table S5. Results of DEG analysis between cluster 2 (Resistant) and cluster 4 (Sensitive) using pyDESeq2.
index	Gene_name	baseMean	log2FoldChange	lfcSE	stat	pvalue	padj
0	TSPAN6	2734.64	0.146225	0.161713	0.904226	0.365875	0.696899
1	TNMD	0.435526	-1.64887	1.12132	-1.47048	0.141432	0.45188
2	DPM1	4497.97	-0.0226809	0.104486	-0.21707	0.828154	0.945924
3	SCYL3	821.334	-0.0590974	0.116741	-0.506227	0.612697	0.852682
4	FGR	4.73618	-0.807487	0.377881	-2.13688	0.0326077	0.208004
5	CFH	2109.43	-0.609564	0.471669	-1.29236	0.196234	0.532478
6	FUCA2	6944.48	0.1947	0.221269	0.879923	0.378901	0.70863
7	GCLC	6517.75	0.549464	0.268421	2.04702	0.040656	0.235782
8	NFYA	3414.22	-0.122877	0.0877621	-1.40012	0.161478	0.481965
9	STPG1	710.567	0.0912872	0.177726	0.513639	0.607504	0.849948
10	NIPAL3	3268.02	0.25099	0.194116	1.29299	0.196016	0.532475
11	LAS1L	5570.31	-0.0453831	0.103647	-0.437863	0.661486	0.874465
12	ENPP4	922.802	0.39602	0.347588	1.13934	0.254562	0.594703
13	SEMA3F	1919.71	-0.533118	0.362729	-1.46974	0.141632	0.45188
14	CFTR	25.7735	1.09633	0.438377	2.50088	0.0123887	0.118177
15	ANKIB1	6485.96	0.0992522	0.106013	0.936226	0.349157	0.683527
16	CYP51A1	7037.1	-0.180466	0.137405	-1.31338	0.189054	0.523316
17	KRIT1	3052.27	-0.128454	0.103704	-1.23866	0.21547	0.555401
18	RAD52	961.29	0.080247	0.143411	0.55956	0.57578	0.834921
19	BAD	2180.55	0.135077	0.120064	1.12504	0.260572	0.600503
20	LAP3	4834.26	-0.0120656	0.107824	-0.111901	0.910902	0.975157
21	HS3ST1	713.414	0.568245	0.493038	1.15254	0.249101	0.58945
22	AOC1	117.226	1.4641	0.555505	2.63563	0.00839811	0.0941661
23	WNT16	34.1984	-0.116587	0.3517	-0.331495	0.74027	0.908265
24	HECW1	187.929	0.284998	0.472695	0.602921	0.546561	0.81934
25	MAD1L1	2472.98	0.115088	0.140132	0.821284	0.411484	0.731768
26	LASP1	24329.6	0.267233	0.132312	2.01972	0.0434127	0.244311
27	SNX11	1518.22	0.0243734	0.0736501	0.330934	0.740694	0.908326
28	TMEM176A	18.289	0.5077	0.507912	0.999582	0.317513	0.655364
29	M6PR	12230.5	0.104353	0.106326	0.98144	0.326376	0.663209
30	KLHL13	846.876	-2.10963	0.383647	-5.4989	3.82177e-08	6.71358e-06
31	CYP26B1	665.602	0.0593202	0.360388	0.164601	0.869258	0.961031
32	ICA1	658.361	0.364652	0.371517	0.981522	0.326335	0.663209
33	DBNDD1	1406.87	-0.348466	0.22598	-1.54202	0.123068	0.423366
34	ALS2	3675.57	-0.0374217	0.103474	-0.361652	0.717612	0.899397
35	CASP10	414.367	0.153206	0.312432	0.490365	0.623876	0.857927
36	CFLAR	5725.92	0.106723	0.204062	0.522992	0.60098	0.847395
37	TFPI	3920.53	0.233222	0.377416	0.617944	0.536612	0.815729
38	NDUFAF7	1147.07	-0.041965	0.0941642	-0.445658	0.655844	0.871458
39	RBM5	6691.87	-0.170678	0.0900299	-1.89579	0.0579883	0.285706
40	MTMR7	143.158	-0.0509605	0.194544	-0.261948	0.793361	0.931451
41	SLC7A2	1715.29	-0.284233	0.387425	-0.733647	0.463164	0.769156
42	ARF5	5871.62	-0.0804785	0.0989872	-0.813019	0.416207	0.734454
43	SARM1	1272.65	-0.26249	0.29358	-0.894101	0.371268	0.702075
44	POLDIP2	7139.56	0.0998995	0.0898278	1.11212	0.266086	0.606737
45	PLXND1	4646.68	0.383722	0.258442	1.48475	0.137609	0.44641
46	AK2	13839.6	0.0839566	0.0708014	1.1858	0.2357	0.577565
47	CD38	57.2882	-1.62761	0.401991	-4.04886	5.1468e-05	0.00272114
48	FKBP4	15585	-0.00580384	0.155561	-0.0373091	0.970239	0.99204
49	KDM1A	9501.02	-0.177187	0.126894	-1.39634	0.162612	0.483631
50	RBM6	5165.32	-0.0623902	0.090334	-0.690661	0.489778	0.786525
51	CAMKK1	1044.46	-0.573548	0.233267	-2.45876	0.0139417	0.126928
52	RECQL	5508.66	-0.0300421	0.137837	-0.217953	0.827466	0.945804
53	VPS50	1773.75	0.0186661	0.107368	0.173852	0.861982	0.958936
54	HSPB6	67.8769	0.65987	0.383131	1.72231	0.0850134	0.348873
55	ARHGAP33	892.319	0.0112478	0.159937	0.0703266	0.943934	0.983046
56	NDUFAB1	3794.55	0.0565495	0.108174	0.522766	0.601137	0.847395
57	PDK4	266.355	1.75357	0.410361	4.27323	1.92665e-05	0.00125866
58	SLC22A16	1.03881	-1.12783	0.573999	-1.96486	0.0494306	0.262013
59	ZMYND10	66.4388	-0.285539	0.261613	-1.09146	0.275072	0.614674
60	ABCB5	20.2297	1.65658	0.651337	2.54336	0.0109793	0.109706
61	ARX	19.6008	-0.863428	0.467229	-1.84798	0.0646059	0.302166
62	SLC25A13	3577.6	-0.116691	0.145989	-0.799313	0.424109	0.740955
63	ST7	1748.95	0.312775	0.143403	2.1811	0.0291764	0.19511
64	CDC27	7700.07	0.0299068	0.0839704	0.356158	0.721722	0.900936
65	SLC4A1	3.65058	0.253943	0.478971	0.530185	0.595984	0.844299
66	CALCR	11.807	1.63189	0.525041	3.10813	0.00188277	0.0367489
67	HCCS	2587.19	0.252328	0.110765	2.27805	0.0227234	0.170603
68	DVL2	3258.83	-0.0690755	0.110185	-0.626907	0.53072	0.812517
69	UPF1	7496.79	-0.058138	0.080482	-0.722373	0.470065	0.773515
70	SKAP2	3800.84	0.351938	0.219226	1.60537	0.108413	0.39687
71	SLC25A5	28571.3	0.0527272	0.128439	0.410525	0.681421	0.883106
72	MCUB	1107.19	0.0544357	0.168214	0.32361	0.746233	0.910064
73	HOXA11	287.744	-0.762627	0.422037	-1.80701	0.0707599	0.316318
74	POLR2J	3755.43	0.0248186	0.114138	0.217444	0.827862	0.945911
75	DHX33	4297.76	-0.230228	0.108335	-2.12515	0.0335741	0.211612
76	MEOX1	51.2269	-1.26409	0.595323	-2.12336	0.0337233	0.212308
77	THSD7A	138.315	0.796484	0.445027	1.78974	0.0734955	0.322552
78	LIG3	2760.48	-0.12573	0.111654	-1.12606	0.260138	0.599926
79	RPAP3	2937.77	-0.0151386	0.0928314	-0.163077	0.870458	0.961612
80	ACSM3	209.887	0.724964	0.371523	1.95133	0.0510176	0.266285
81	REXO5	613.998	0.382695	0.137916	2.77484	0.00552296	0.0718381
82	CIAPIN1	4108.65	-0.109875	0.0859201	-1.27881	0.200965	0.538046
83	SPPL2B	2722.97	-0.108975	0.111327	-0.978881	0.327639	0.664758
84	COPZ2	464.232	0.127715	0.368253	0.346814	0.728731	0.903833
85	PRKAR2B	956.906	-0.375247	0.352076	-1.06581	0.286508	0.62641
86	MSL3	1913.42	0.0430302	0.105545	0.407694	0.683498	0.883585
87	CREBBP	6365.31	-0.00580141	0.10292	-0.0563684	0.955048	0.986475
88	TSPOAP1	243.652	0.211515	0.464071	0.455782	0.648547	0.868282
89	MPO	28.796	0.236478	0.518375	0.45619	0.648254	0.868109
90	PON1	4.89079	0.609107	0.436603	1.39511	0.162984	0.484297
91	GCFC2	1286.28	-0.0397671	0.125578	-0.316672	0.751493	0.911983
92	WDR54	1688.32	-0.0171931	0.147464	-0.116592	0.907184	0.972919
93	CROT	1200.82	-0.241878	0.192963	-1.2535	0.210024	0.548844
94	ABCB4	56.4182	-1.26549	0.474976	-2.66433	0.00771407	0.0892527
95	KMT2E	5257.72	-0.305882	0.104335	-2.93172	0.00337086	0.0537356
96	RHBDD2	3285.12	-0.3328	0.119441	-2.78631	0.00533111	0.070117
97	SOX8	149.072	-0.138967	0.564224	-0.246297	0.805452	0.936814
98	ZNF195	2070.34	-0.149617	0.128111	-1.16787	0.242859	0.583127
99	MYCBP2	5236.73	-0.130704	0.10586	-1.23469	0.216945	0.556979
100	FBXL3	2325.13	0.0538035	0.101393	0.530645	0.595665	0.844299
101	ITGAL	24.0336	0.253399	0.321852	0.787314	0.431098	0.745512
102	PDK2	1326.64	0.0855559	0.157991	0.541523	0.588147	0.84132
103	ITGA3	36434.7	0.288104	0.281285	1.02424	0.305721	0.645298
104	ZFX	2419.23	0.0177197	0.108308	0.163605	0.870042	0.961372
105	LAMP2	14425.2	0.073826	0.175772	0.420011	0.674477	0.880951
106	ITGA2B	99.5185	-0.514102	0.293818	-1.74973	0.0801646	0.337544
107	ASB4	9.73614	0.995214	0.449707	2.21302	0.0268959	0.18674
108	GDE1	4850.38	0.0622838	0.0947597	0.657281	0.511	0.800443
109	REX1BD	1419.22	0.059552	0.116388	0.51167	0.608882	0.850416
110	CRLF1	598.75	-1.11926	0.290326	-3.85519	0.000115641	0.0050222
111	OSBPL7	1072.38	0.18171	0.231717	0.78419	0.432929	0.746718
112	TMEM98	1260.08	-1.16811	0.391436	-2.98417	0.00284351	0.0481893
113	ABCC8	21.755	-0.951684	0.496134	-1.9182	0.0550856	0.277731
114	CACNG3	0.0561542	-0.42605	2.9489	-0.144478	0.885123	0.965348
115	TMEM132A	5821.59	-0.224398	0.195823	-1.14592	0.251828	0.591109
116	AP2B1	23589.3	0.130716	0.117885	1.10884	0.2675	0.608189
117	TAC1	1.44176	-1.62379	0.748837	-2.16842	0.0301268	0.1983
118	ZNF263	2288.65	-0.0302568	0.0811247	-0.372966	0.709174	0.894516
119	CX3CL1	546.388	0.141758	0.539214	0.262898	0.792629	0.931022
120	SPATA20	4062.09	0.419818	0.128432	3.26878	0.00108012	0.0252806
121	CACNA1G	276.395	-1.32367	0.481016	-2.75183	0.00592629	0.0748784
122	TNFRSF12A	8781.76	0.0366241	0.202312	0.181028	0.856346	0.957178
123	DLX6	309.145	-1.77075	0.543449	-3.25836	0.00112057	0.0259303
124	MAP3K9	2698.16	0.413627	0.226399	1.82698	0.0677021	0.309298
125	RALA	4186.5	0.17524	0.11856	1.47806	0.139391	0.449335
126	BAIAP2L1	4437.7	0.0132007	0.232254	0.0568373	0.954675	0.986475
127	KDM7A	1142.2	-0.532906	0.236059	-2.25752	0.0239757	0.175568
128	ETV1	1504.19	0.231064	0.369958	0.624569	0.532254	0.813493
129	ALDH3B1	3354.76	1.21731	0.295794	4.11538	3.86542e-05	0.00218792
130	TTC22	431.616	0.563797	0.621204	0.907587	0.364096	0.695863
131	PHTF2	3628.97	-0.151007	0.121493	-1.24293	0.213894	0.553431
132	CCL26	45.1256	-0.169296	0.502535	-0.336883	0.736205	0.906788
133	FARP2	3402.81	-0.117741	0.147921	-0.795973	0.426048	0.741961
134	USH1C	91.6709	0.774649	0.535651	1.44618	0.148126	0.46094
135	GGCT	4365.49	0.0445425	0.143957	0.309414	0.757006	0.914735
136	DBF4	2807.28	-0.166315	0.127624	-1.30316	0.192519	0.527903
137	TBXA2R	110.589	-0.226288	0.390877	-0.578924	0.56264	0.82802
138	IFRD1	4459.97	-0.0228505	0.16617	-0.137513	0.890626	0.966916
139	LGALS14	0.673062	2.45774	1.78641	1.3758	0.168884	0.493128
140	COX10	1335.27	-0.0927828	0.110363	-0.840707	0.400512	0.724107
141	GTF2IRD1	2392.41	-0.154457	0.129398	-1.19366	0.232612	0.574638
142	PAF1	4998.06	0.0110202	0.0986605	0.111698	0.911063	0.975171
143	VPS41	4408.11	-0.00485928	0.107387	-0.0452502	0.963908	0.989529
144	ARHGAP44	309.545	-0.0203355	0.351255	-0.0578938	0.953833	0.986311
145	ELAC2	6328.97	-0.163723	0.098266	-1.66612	0.0956888	0.371853
146	SCIN	234.552	0.382976	0.420387	0.911008	0.362291	0.694364
147	ARSD	1385.63	0.623183	0.274865	2.26723	0.0233763	0.173354
148	PNPLA4	678.789	0.415676	0.303576	1.36926	0.170917	0.495733
149	MYH13	3.58856	0.463078	0.72734	0.636674	0.524337	0.808783
150	CDKL3	60.9301	-0.0180384	0.165024	-0.109307	0.912959	0.976177
151	UPP2
152	PRSS21	403.33	-1.32021	0.719326	-1.83534	0.0664554	0.306776
153	MARK4	1748.58	-0.267069	0.138527	-1.92791	0.0538658	0.274059
154	PROM1	221.331	-1.5186	0.513725	-2.95606	0.00311595	0.0514953
155	CCDC124	4894.2	-0.0615864	0.0921227	-0.668525	0.503799	0.79635
156	PAFAH1B1	10311.1	-0.0509825	0.0862689	-0.590972	0.55454	0.824085
157	NOS2	60.1344	-3.67884	0.56081	-6.55987	5.38535e-11	2.58766e-08
158	DNAH9	23.884	-0.281706	0.697633	-0.403803	0.686358	0.884028
159	SLC13A2	0.575039	-0.976438	0.902815	-1.08155	0.279453	0.618957
160	GAS7	348.971	-1.78629	0.444982	-4.0143	5.96212e-05	0.00302495
161	TRAPPC6A	619.812	0.0480311	0.225678	0.21283	0.831459	0.94791
162	MATK	179.195	-1.0891	0.551218	-1.9758	0.0481776	0.258992
163	CD79B	13.168	0.414675	0.330626	1.25421	0.209766	0.548574
164	SCN4A	29.7013	-0.0638043	0.485111	-0.131525	0.89536	0.969556
165	ST7L	888.098	-0.0756396	0.09553	-0.791789	0.428484	0.743746
166	TKTL1	9.76296	1.19342	0.537898	2.21867	0.0265095	0.185874
167	PAX6	789.876	-0.368792	0.458481	-0.80438	0.421178	0.73836
168	RPUSD1	2061.3	0.0162901	0.112235	0.145143	0.884598	0.965348
169	RHBDF1	2188.7	0.167111	0.161086	1.0374	0.299548	0.639373
170	LUC7L	2549.16	-0.370838	0.107199	-3.45933	0.000541511	0.0152529
171	CACNA2D2	177.873	0.109077	0.367549	0.296769	0.766643	0.919764
172	BAIAP3	367.354	0.370292	0.34426	1.07562	0.282098	0.622117
173	TSR3	2329.17	0.154625	0.0850841	1.81732	0.0691682	0.3125
174	PIGQ	2345.55	0.0360449	0.103897	0.346927	0.728646	0.903795
175	CRAMP1	2752.07	-0.169477	0.0842399	-2.01184	0.0442373	0.246155
176	TEAD3	1707.41	-0.0887746	0.175839	-0.504863	0.613655	0.852925
177	SELE	0.926167	-0.915891	0.615018	-1.48921	0.136432	0.444806
178	DNAJC11	5490.05	-0.177513	0.0869134	-2.04241	0.0411106	0.236487
179	FMO3	8.69717	-0.561539	0.658509	-0.852744	0.393802	0.71859
180	MYLIP	1044.8	0.0845899	0.214236	0.394844	0.692958	0.887771
181	NOX1	2.51397	-0.417351	0.362873	-1.15013	0.25009	0.590338
182	SYN1	32.6166	-0.436456	0.377945	-1.15481	0.248167	0.588293
183	JARID2	2949.62	-0.32877	0.154411	-2.12919	0.0332386	0.210718
184	CDKL5	667.636	-0.210752	0.221867	-0.949903	0.342162	0.677399
185	CAMK1G	9.57797	-0.163243	0.443059	-0.368446	0.712541	0.896755
186	CDK11A	2473.77	-0.060551	0.106288	-0.569688	0.56889	0.830633
187	NADK	4555.06	0.118106	0.098973	1.19331	0.232747	0.574638
188	TFAP2B	13.5492	-3.61968	0.682071	-5.3069	1.11504e-07	1.72059e-05
189	TFAP2D
190	DLEC1	21.7883	-0.108693	0.238519	-0.455698	0.648607	0.868282
191	CYTH3	5027.26	0.130675	0.190647	0.685426	0.493075	0.788505
192	ADAM22	740.792	-0.635677	0.251968	-2.52285	0.0116408	0.114151
193	SYPL1	9281	-0.0051077	0.127018	-0.0402124	0.967924	0.991347
194	CYB561	4706.46	0.334612	0.21771	1.53696	0.124303	0.424593
195	SPAG9	11248.7	0.119351	0.104032	1.14725	0.251278	0.590517
196	CELSR3	2264.15	-0.206992	0.275208	-0.752129	0.451973	0.760728
197	AASS	1820.54	-0.659054	0.316361	-2.08323	0.0372298	0.224297
198	PLEKHG6	474.226	0.837943	0.437602	1.91485	0.0555113	0.278443
199	SS18L2	882.348	0.00765063	0.117463	0.0651322	0.948069	0.98424
200	MPND	613.557	-0.352655	0.126531	-2.7871	0.00531826	0.070117
201	MGST1	8613.82	0.327724	0.35045	0.935152	0.34971	0.683972
202	CRY1	2011.17	-0.0726085	0.121961	-0.595343	0.551614	0.822518
203	PGLYRP1	2.88741	-0.173857	0.283236	-0.613823	0.539332	0.816703
204	NFIX	4226.19	0.0767272	0.281952	0.272129	0.785523	0.926914
205	ST3GAL1	3778.02	0.816344	0.306167	2.66633	0.00766835	0.0887866
206	MMP25	92.5686	-0.876335	0.305208	-2.87127	0.00408826	0.0600627
207	IL32	2920.32	-0.326666	0.45786	-0.713463	0.475559	0.776456
208	PKD1	7059.37	-0.223254	0.169365	-1.31819	0.187442	0.521237
209	MAPK8IP2	364.653	0.373497	0.325639	1.14697	0.251395	0.590517
210	MED24	5156.02	-0.126833	0.104093	-1.21845	0.223052	0.564453
211	RHOBTB2	1829.29	0.390423	0.179956	2.16955	0.0300412	0.197978
212	HEATR5B	2484.9	0.0255512	0.0936907	0.272718	0.78507	0.926914
213	SEC62	8869.79	-0.127857	0.102659	-1.24545	0.212966	0.552045
214	RPS20	42399.5	-0.0382547	0.132884	-0.287881	0.773438	0.922715
215	CSDE1	42628.9	-0.287328	0.11178	-2.57047	0.0101561	0.105574
216	UBE3C	10108.9	-0.0205579	0.111941	-0.183649	0.854288	0.956328
217	REV3L	2710.16	-0.120156	0.112351	-1.06947	0.284857	0.624377
218	TENM1	493.383	-0.377589	0.519497	-0.726836	0.467327	0.771885
219	PAX7	55.8055	-1.19444	0.793133	-1.50598	0.132072	0.43769
220	MASP2	103.658	-0.356198	0.171128	-2.08147	0.037391	0.224662
221	IYD	11.8111	3.37448	0.591508	5.70487	1.16429e-08	2.53613e-06
222	FAM76A	428.852	-0.000212263	0.0949988	-0.00223438	0.998217	0.99922
223	TRAF3IP3	28.5296	-1.03066	0.289584	-3.55909	0.000372135	0.0117821
224	POMT2	2361.86	-0.0998882	0.100978	-0.989204	0.322564	0.659952
225	VTA1	4166.02	0.0758608	0.0974498	0.77846	0.436298	0.748732
226	MLXIPL	321.757	0.0883884	0.423051	0.208931	0.834502	0.948929
227	BAZ1B	13394.7	-0.142397	0.104732	-1.35964	0.173945	0.500658
228	RANBP9	3829.77	0.117044	0.0949286	1.23296	0.217589	0.557696
229	ETV7	125.024	-0.686311	0.401432	-1.70966	0.0873294	0.354901
230	SPRTN	1313.92	-0.15853	0.0804813	-1.96977	0.0488646	0.260372
231	DYRK4	664.2	-0.0500108	0.159054	-0.314425	0.753198	0.912695
232	ZNF207	14259.6	-0.0505198	0.0626157	-0.806822	0.419769	0.737661
233	UQCRC1	10927.2	-0.186924	0.0947281	-1.97326	0.0484655	0.259514
234	STARD3NL	3234.86	-0.00727801	0.146304	-0.0497459	0.960325	0.988064
235	CD9	14670.1	-0.161484	0.296189	-0.545205	0.585613	0.840551
236	HHATL	1.10487	-0.00422172	0.526236	-0.00802248	0.993599	0.998304
237	NCAPD2	19081.8	-0.00709259	0.123845	-0.05727	0.95433	0.986376
238	IFFO1	744.706	-0.210068	0.427505	-0.491381	0.623157	0.857927
239	GIPR	244.541	-0.428434	0.334112	-1.2823	0.199736	0.536682
240	PHF7	294.587	0.219614	0.1533	1.43257	0.15198	0.46699
241	SEMA3G	144.056	-0.971043	0.404209	-2.40233	0.016291	0.13945
242	NISCH	4979.32	-0.341273	0.119657	-2.8521	0.00434318	0.0623922
243	STAB1	12.6269	-0.845104	0.311842	-2.71004	0.0067275	0.0812923
244	FUZ	680.419	-0.028485	0.296231	-0.0961581	0.923395	0.978228
245	SLC6A13	21.7103	-0.317176	0.416582	-0.761375	0.446433	0.756417
246	IDS	9781.54	0.590292	0.184224	3.2042	0.00135437	0.0295017
247	PRSS3	479.819	0.500385	0.578421	0.865088	0.386991	0.713574
248	ZNF200	890.448	-0.036139	0.0950529	-0.380199	0.703798	0.892058
249	CD4	39.8256	-0.354859	0.369412	-0.960605	0.336751	0.672602
250	LRRC23	536.248	-0.0884099	0.166863	-0.529836	0.596225	0.844433
251	BTK	15.1387	0.321417	0.290631	1.10593	0.268757	0.609056
252	HFE	1344.23	-0.034945	0.209825	-0.166543	0.86773	0.960496
253	SCMH1	2188.58	-0.0627309	0.107522	-0.583426	0.559607	0.82631
254	FYN	2282.88	-0.0439189	0.318439	-0.137919	0.890304	0.966893
255	HIVEP2	2752.16	-0.0757136	0.194136	-0.390004	0.696534	0.889243
256	FMO1	0.909074	-0.530364	0.808479	-0.656003	0.511822	0.800899
257	ELOA	5411.28	-0.0648843	0.10582	-0.613159	0.539771	0.816703
258	LYPLA2	3738.13	0.0188397	0.0925561	0.203549	0.838706	0.950887
259	CLCN6	1970.06	-0.0550255	0.124412	-0.442283	0.658284	0.872638
260	MRC2	6035.13	-0.158926	0.371227	-0.428109	0.668572	0.87801
261	NME1-NME2	864.877	-0.171834	0.178722	-0.961458	0.336322	0.672427
262	SLC6A7	4.0468	0.505928	0.58024	0.871929	0.383247	0.710924
263	TSPAN9	2264.68	-0.0808535	0.189598	-0.426448	0.669781	0.87854
264	APBA3	827.683	-0.150035	0.0994889	-1.50806	0.131539	0.43669
265	MKS1	1337.77	0.00949166	0.0920103	0.103159	0.917837	0.977322
266	ABHD5	1526.73	0.467005	0.151556	3.0814	0.00206027	0.0390043
267	ANOS1	545.31	0.576079	0.54783	1.05157	0.292998	0.633515
268	AKAP8L	3818.59	-0.200347	0.0952857	-2.10259	0.0355015	0.218041
269	MBTD1	1675.38	-0.142188	0.115904	-1.22678	0.219905	0.560204
270	UTP18	4710.72	0.0708393	0.100075	0.707865	0.479029	0.778231
271	RNF216	5219.68	0.0302426	0.098263	0.307771	0.758256	0.915214
272	TTC19	3573.46	0.0594332	0.117667	0.505097	0.613491	0.852888
273	PTBP1	24670.7	-0.186931	0.0709172	-2.6359	0.00839147	0.0941562
274	DPF1	367.15	-0.230508	0.256563	-0.898448	0.368947	0.699488
275	SYT7	925.054	0.665442	0.393522	1.69099	0.0908385	0.361606
276	LARS2	2724.36	-0.248972	0.124329	-2.00252	0.0452289	0.249324
277	PIK3C2A	5160.42	0.1342	0.0967982	1.38639	0.165629	0.488251
278	PLAUR	3731.21	-0.0270556	0.269779	-0.100288	0.920116	0.97777
279	ANLN	21628.7	0.249838	0.173273	1.44188	0.149337	0.46277
280	WIZ	3542.8	-0.0938996	0.102562	-0.915539	0.359909	0.692932
281	RABGAP1	4560.96	-0.0281155	0.104141	-0.269976	0.787179	0.927525
282	DCN	160.764	-2.5182	0.506055	-4.97614	6.48662e-07	7.41063e-05
283	QPCTL	1043.56	0.135677	0.144147	0.941239	0.346583	0.681198
284	PPP5C	5584.52	-0.0344155	0.100406	-0.342762	0.731777	0.904779
285	CEP68	1260.36	-0.213501	0.118402	-1.80318	0.0713596	0.31783
286	MAP4K3	2579.14	0.257119	0.106466	2.41503	0.0157338	0.136652
287	ZBTB32	14.0894	0.432053	0.302873	1.42652	0.15372	0.47002
288	TYROBP	1.04902	-1.39415	0.538299	-2.58991	0.00960009	0.102391
289	GABRA3	304.667	0.709086	0.496431	1.42837	0.153186	0.468652
290	BRCA1	3987.72	0.155742	0.123684	1.25919	0.207962	0.546307
291	ERCC1	3732.73	-0.322827	0.125947	-2.5632	0.0103711	0.106428
292	CD22	253.068	2.01819	0.424526	4.75398	1.9945e-06	0.00019629
293	SEMA3B	2900.52	0.484215	0.337711	1.43381	0.151625	0.466275
294	MBTPS2	2829.04	0.288942	0.119422	2.4195	0.0155417	0.135851
295	PRICKLE3	755.662	-0.145351	0.151874	-0.957054	0.33854	0.67415
296	LTF	13.11	1.25595	0.565556	2.22074	0.0263686	0.185272
297	EXTL3	4677.52	-0.3034	0.139721	-2.17146	0.0298961	0.197658
298	NR1H4	9.35985	-2.07272	0.583667	-3.55121	0.000383467	0.0120244
299	ELOVL5	10742.3	0.0371612	0.209266	0.177578	0.859054	0.957674
300	KDM5D	724.763	0.34882	0.625524	0.557645	0.577087	0.835508
301	CALCOCO1	2980.67	0.207419	0.171591	1.2088	0.22674	0.568399
302	MAP4K5	4431.54	-0.00272668	0.106665	-0.025563	0.979606	0.994706
303	EHD3	905.191	-0.371366	0.337772	-1.09946	0.271569	0.611321
304	MAN2B2	2811.42	0.139146	0.136177	1.0218	0.306874	0.645974
305	SLC7A14	10.7477	-2.22531	0.515363	-4.31794	1.57489e-05	0.00106978
306	CLDN11	737.407	-0.741757	0.490641	-1.51181	0.130582	0.435124
307	SLC25A39	9516.73	0.108332	0.107022	1.01224	0.311423	0.651369
308	MVP	7374.98	0.326823	0.235228	1.38939	0.164715	0.486697
309	NUB1	4451.29	0.140826	0.108789	1.29448	0.195499	0.531956
310	PGM3	4380.63	-0.0907999	0.125206	-0.725202	0.468328	0.772488
311	RWDD2A	405.682	0.255674	0.144244	1.77251	0.0763093	0.328913
312	CLK1	4006.8	-0.0139322	0.111286	-0.125192	0.900371	0.971813
313	POLR3B	1219.45	-0.110412	0.105677	-1.04481	0.296111	0.636385
314	ANGEL1	2003.06	-0.126802	0.134368	-0.943689	0.345328	0.680124
315	RNF14	3111	0.311964	0.107243	2.90895	0.00362644	0.0561471
316	DNASE1L1	2134.81	0.444869	0.162243	2.74198	0.00610691	0.0761593
317	DDX11	5395.9	-0.101123	0.123891	-0.816222	0.414373	0.733381
318	HEBP1	2090.77	0.224561	0.146777	1.52995	0.126028	0.427339
319	GPRC5A	25474.9	1.44161	0.383884	3.75534	0.000173106	0.00690092
320	MAMLD1	1038.62	0.285343	0.319852	0.89211	0.372334	0.702749
321	CD6	23.1928	0.403546	0.455237	0.886454	0.375373	0.705384
322	TACC3	8342.22	0.0249568	0.127307	0.196036	0.844582	0.953093
323	UFL1	2700.73	-0.00919906	0.0944827	-0.0973624	0.922439	0.978228
324	POLA2	2976.23	0.0972256	0.118918	0.817585	0.413594	0.732851
325	CAPN1	15430	-0.133991	0.199119	-0.672921	0.500997	0.794486
326	ACP3	101.157	-0.596419	0.488538	-1.22082	0.222153	0.56382
327	MDH1	9880.91	-0.0292432	0.0920923	-0.317542	0.750832	0.911657
328	SLC30A9	4459.28	0.0916992	0.0841909	1.08918	0.276074	0.615477
329	MTMR11	1019.26	0.435193	0.205616	2.11653	0.0342996	0.213875
330	COX15	3280.08	0.0760649	0.0897093	0.847904	0.396492	0.720922
331	CCDC88C	1776.37	-0.390958	0.284336	-1.37499	0.169136	0.493248
332	YAF2	982.728	0.000159919	0.11981	0.00133477	0.998935	0.999362
333	ZMYND11	5639.81	-0.0309406	0.108575	-0.284971	0.775667	0.923418
334	WAS	29.3713	0.311644	0.247052	1.26145	0.207146	0.545235
335	DPEP1	16.0438	-0.612962	0.427704	-1.43314	0.151816	0.466694
336	BID	2844.48	-0.189017	0.158601	-1.19177	0.233351	0.575181
337	NPC1L1	17.1932	-0.751527	0.328424	-2.28828	0.0221212	0.167463
338	XYLT2	2872.12	0.0284958	0.130697	0.218029	0.827406	0.945804
339	RGPD5	3168.56	-0.0331069	0.1334	-0.248177	0.803997	0.936201
340	STMN4	2.5328	-0.992228	0.443845	-2.23553	0.0253827	0.180999
341	NUDCD3	6645.33	0.112119	0.0994683	1.12718	0.259664	0.599595
342	ISL1	128.964	-1.11971	0.480132	-2.33208	0.0196963	0.156629
343	CHDH	515.775	0.108695	0.431315	0.252008	0.801035	0.935077
344	IL20RA	273.915	0.147681	0.564774	0.261487	0.793717	0.931586
345	CLCA1	1.32892	-0.416567	0.642796	-0.648056	0.516949	0.80405
346	CLCA4	2.81496	-1.6828	0.813523	-2.06854	0.0385894	0.228535
347	GLT8D1	2690.33	0.0180679	0.104775	0.172444	0.863088	0.959513
348	ATP2C1	9762.13	-0.0385878	0.0981164	-0.393286	0.694109	0.888363
349	IGF1	11.3122	-0.647378	0.478558	-1.35277	0.176129	0.504042
350	SLC38A5	816.831	-0.837537	0.519732	-1.61148	0.107075	0.394497
351	RALBP1	6978.9	0.147139	0.106214	1.38531	0.165959	0.488692
352	RUFY3	2090.39	-0.413584	0.150044	-2.75642	0.00584377	0.0743269
353	CNTN1	1521.71	-2.73877	0.525693	-5.20983	1.89018e-07	2.73273e-05
354	SLC11A1	32.8042	0.235372	0.242321	0.971321	0.331388	0.668216
355	WWTR1	8377.06	0.0122821	0.261638	0.0469433	0.962558	0.988836
356	AGPS	6610.99	0.0646234	0.110058	0.587175	0.557086	0.825249
357	ATP1A2	20.5269	0.58104	0.448094	1.29669	0.194737	0.530679
358	TTC27	1881.22	0.0389966	0.108949	0.357934	0.720393	0.900522
359	ZNF582	90.4335	0.576046	0.45851	1.25634	0.208992	0.547562
360	VSIG2	10.741	0.538016	0.43837	1.22731	0.219706	0.560048
361	PHLDB1	4752.15	-0.07295	0.19958	-0.365517	0.714725	0.897325
362	MARCO	10.4176	0.503483	0.636547	0.79096	0.428968	0.744112
363	CYP24A1	2386.73	3.24845	0.53132	6.11393	9.72064e-10	3.11385e-07
364	PRDM11	755.549	-0.103144	0.200737	-0.513826	0.607373	0.849948
365	SYT13	474.087	-2.41371	0.526881	-4.58113	4.6246e-06	0.000408389
366	SNAI2	1752.1	-0.462062	0.396742	-1.16464	0.244165	0.58395
367	CD74	3322.64	1.17461	0.47212	2.48794	0.0128484	0.121052
368	HGF	296.257	-2.95242	0.567222	-5.20506	1.93932e-07	2.77919e-05
369	ZRANB1	2220.1	-0.0331331	0.0977565	-0.338935	0.734659	0.905821
370	NCDN	2810.4	-0.0426777	0.0981108	-0.434995	0.663566	0.87519
371	ADGRA2	1282.19	-1.18589	0.415721	-2.85262	0.00433607	0.0623577
372	ZFP64	1860.02	-0.325512	0.113968	-2.85617	0.00428791	0.0619378
373	MNAT1	1913.37	0.0685497	0.110243	0.621805	0.53407	0.814516
374	SAMD4A	3325.48	0.583257	0.224846	2.59403	0.00948587	0.101702
375	RUNX3	855.796	-0.0349484	0.451763	-0.07736	0.938337	0.981975
376	MRE11	3081.9	0.134318	0.0982622	1.36693	0.171647	0.497021
377	PLEKHB1	488.54	-0.899553	0.392221	-2.29349	0.0218199	0.166407
378	SERPINB1	3910.84	0.3527	0.358333	0.984278	0.324979	0.662322
379	CYP3A43
380	SLC7A9	11.4107	0.342788	0.298842	1.14705	0.251359	0.590517
381	SPAST	1700.54	-0.0688787	0.105386	-0.653587	0.513378	0.801745
382	NRXN3	434.787	-0.502794	0.52098	-0.965092	0.334499	0.67088
383	OSBPL5	991.722	0.186635	0.186487	1.0008	0.316925	0.655039
384	AQR	4658.42	-0.16294	0.0867785	-1.87765	0.0604289	0.292252
385	CPS1	1046.03	0.154758	0.390568	0.396238	0.691929	0.887397
386	C8B
387	FHL1	3079.4	-0.0474947	0.390638	-0.121582	0.90323	0.972352
388	RTF2	7497.11	0.119677	0.0951751	1.25744	0.208594	0.547087
389	GABRA1	1.67137	-1.07703	0.79092	-1.36174	0.173279	0.499758
390	SLC45A4	1399.26	0.305237	0.222628	1.37106	0.170356	0.494928
391	RNF10	8258.73	0.0249747	0.0766394	0.325874	0.74452	0.909672
392	ZNF839	1088.38	0.00403853	0.116675	0.0346136	0.972388	0.992577
393	ZDHHC6	3222.04	-0.0743159	0.104328	-0.712331	0.47626	0.776745
394	GRAMD1B	2295.89	0.307367	0.47048	0.653306	0.513559	0.801875
395	RB1CC1	4803.88	0.18254	0.104302	1.75011	0.080099	0.337544
396	ERP44	3792.53	-0.0389911	0.117549	-0.3317	0.740115	0.908162
397	ALAS1	3756.19	0.206167	0.1143	1.80373	0.0712732	0.317619
398	BIRC3	5198.5	0.106916	0.416531	0.256682	0.797424	0.93307
399	AKAP11	3882.65	-0.255184	0.0902905	-2.82626	0.00470952	0.0650782
400	GLRX2	1440	-0.0284402	0.140398	-0.202569	0.839472	0.951366
401	SNAPC1	3133.48	-0.240067	0.230319	-1.04232	0.297262	0.637151
402	DERA	2714.19	0.305035	0.145184	2.10103	0.0356386	0.218554
403	STRAP	11835.3	0.0410667	0.106188	0.386736	0.698952	0.890144
404	ABCC2	3496.78	1.42711	0.47686	2.99272	0.00276504	0.0474999
405	DEF6	675.77	-0.173717	0.394658	-0.44017	0.659814	0.873343
406	PLEKHO1	1307.4	-0.783321	0.297639	-2.63178	0.00849384	0.0948545
407	GCLM	4161.36	0.413651	0.196379	2.10639	0.0351705	0.216927
408	UBR2	3489.45	-0.0267393	0.0917717	-0.291367	0.77077	0.921528
409	EHD2	5867.45	0.191604	0.304065	0.630141	0.528602	0.811031
410	DEPDC1	4952.73	0.0404385	0.124292	0.325352	0.744915	0.909825
411	CCDC28A	712.17	0.00222043	0.115213	0.0192724	0.984624	0.99621
412	RRAGD	652.07	-0.260911	0.367914	-0.709161	0.478225	0.777698
413	HSF2	1169.69	-0.160562	0.0954331	-1.68246	0.0924802	0.364785
414	PHF20	4265.71	0.095527	0.104547	0.913726	0.360861	0.693493
415	HSD17B6	82.3921	-0.166449	0.208491	-0.798353	0.424665	0.741152
416	NR1H3	677.511	0.62365	0.21085	2.95779	0.00309857	0.0514726
417	TYMP	862.058	0.138338	0.321005	0.430953	0.666503	0.876209
418	NCAPH2	3811.82	-0.0699753	0.104757	-0.667979	0.504147	0.79635
419	TOMM34	5262.85	0.000784571	0.122628	0.00639796	0.994895	0.998869
420	SEC63	7338.95	-0.0078916	0.0983993	-0.0801998	0.936078	0.980991
421	KPNA6	7141.96	-0.0512247	0.0644496	-0.794802	0.426729	0.74248
422	VIM	105333	-0.0902782	0.428469	-0.210699	0.833122	0.948471
423	FAS	1224.96	-0.266031	0.24802	-1.07262	0.283443	0.622948
424	RNASET2	1970.56	-0.771046	0.246021	-3.13407	0.00172402	0.0346864
425	CD44	42515.4	-0.191179	0.336112	-0.568796	0.569494	0.830996
426	KCNG1	1073.46	0.403519	0.449539	0.897628	0.369384	0.699926
427	AGPAT4	1137.05	-0.632925	0.248767	-2.54425	0.0109513	0.109627
428	SLAMF7	242.939	3.1138	0.498673	6.24418	4.26023e-10	1.48084e-07
429	BTN3A1	1526.52	0.00264948	0.206329	0.0128411	0.989755	0.997862
430	MIPEP	1274.19	-0.222582	0.150899	-1.47504	0.140202	0.450607
431	PRKCH	1074.78	-0.324153	0.320402	-1.01171	0.311679	0.651375
432	INSRR	3.88154	-0.461972	0.430403	-1.07335	0.283114	0.622948
433	IFNGR1	3196.89	0.113463	0.164447	0.689964	0.490217	0.786525
434	B4GALT7	1766.64	0.22439	0.119653	1.87533	0.060747	0.292837
435	SH2D2A	112.513	-0.411555	0.39042	-1.05414	0.291821	0.631989
436	VRK2	1620.97	0.180173	0.210202	0.857144	0.391365	0.716313
437	TNFRSF1B	378.139	1.26905	0.401884	3.15774	0.00158996	0.0329216
438	VEZT	4746.99	0.0785378	0.10779	0.728621	0.466234	0.771047
439	POU2F2	172.046	0.560058	0.306165	1.82927	0.0673597	0.308749
440	BRD9	5162.15	-0.128676	0.125523	-1.02511	0.305309	0.645292
441	SNX1	6733.51	0.176544	0.0885561	1.99358	0.0461975	0.252418
442	TBPL1	1191.31	-0.0948464	0.109667	-0.86486	0.387116	0.713724
443	BCLAF1	12632.4	-0.132107	0.080826	-1.63446	0.102163	0.384215
444	SLC39A9	5571.07	-0.042682	0.0900276	-0.474099	0.635429	0.862794
445	ANK1	605.03	-0.834798	0.403535	-2.06871	0.0385731	0.228535
446	IBSP	7.85586	0.387246	0.646717	0.598788	0.549314	0.821159
447	TFB1M	957.509	0.0254636	0.120951	0.210527	0.833256	0.948502
448	RABEP1	4767.63	-0.0554884	0.108106	-0.513278	0.607757	0.849948
449	HMGB3	7733.83	0.0255672	0.139584	0.183167	0.854667	0.956447
450	NUP160	6955.97	-0.0679741	0.0975969	-0.696477	0.48613	0.784308
451	BAK1	2263.37	-0.108124	0.0999422	-1.08187	0.279312	0.618812
452	MUSK	10.4555	1.14881	0.526997	2.17992	0.0292633	0.195531
453	IKZF2	727.767	-0.338732	0.32782	-1.03328	0.301471	0.641544
454	GRN	15475.8	0.17952	0.161939	1.10856	0.267619	0.608189
455	FAM13B	2930.72	0.218821	0.118714	1.84326	0.0652907	0.304063
456	ARHGAP31	1197.53	-0.224202	0.317304	-0.706584	0.479825	0.778983
457	CENPQ	969.395	0.135877	0.135205	1.00497	0.314912	0.653789
458	SARS1	13462.3	-0.127933	0.124612	-1.02665	0.304585	0.644561
459	RANBP3	3966.8	-0.179999	0.0795925	-2.26151	0.023728	0.174457
460	ARID4A	1503.88	0.0468189	0.0988679	0.47355	0.635821	0.862794
461	EIPR1	1916.57	0.125839	0.0903217	1.39323	0.163551	0.485189
462	PNPLA6	4847.71	0.0130984	0.139651	0.0937941	0.925273	0.978228
463	IFT88	768.008	-0.132447	0.141721	-0.934565	0.350012	0.684023
464	ALG1	2095.96	-0.033102	0.0878326	-0.376876	0.706265	0.8933
465	ZCCHC8	2741.43	0.0341918	0.0918046	0.372441	0.709565	0.894733
466	ABCF2	5143.82	-0.147051	0.125986	-1.1672	0.243128	0.583409
467	CHPF2	4584.27	-0.157025	0.163662	-0.959452	0.337331	0.67322
468	LRRC7	60.9056	-1.00225	0.359993	-2.78409	0.00536777	0.0704363
469	FUT8	4029.87	0.224493	0.206488	1.0872	0.276949	0.616336
470	UBA6	5618.9	0.0889568	0.118281	0.752078	0.452004	0.760728
471	GAB2	2058.64	0.859834	0.281723	3.05206	0.00227279	0.0416729
472	ATP6V0A1	3408.74	-0.10035	0.11686	-0.858727	0.390491	0.715737
473	PIAS1	2828.15	-0.0177711	0.0848822	-0.209362	0.834166	0.948804
474	SLC4A7	4826.12	-0.1885	0.201866	-0.933791	0.350412	0.684279
475	MAP2K3	4249.1	0.0706897	0.14763	0.478832	0.632058	0.861578
476	TMSB10	57700.2	0.147289	0.154207	0.95514	0.339507	0.675335
477	ASTE1	475.977	-0.0289151	0.095491	-0.302804	0.762039	0.917226
478	RNF19A	3589.64	0.185791	0.159929	1.16171	0.245354	0.584923
479	PEX3	1073.04	0.127631	0.109082	1.17004	0.241983	0.582912
480	GABARAPL2	3956.25	0.139657	0.0975427	1.43175	0.152215	0.467056
481	MYOC	1.36976	-1.36865	0.658294	-2.07909	0.0376091	0.225366
482	SH3YL1	1496.51	0.351265	0.234312	1.49914	0.133838	0.440677
483	FAM136A	5265.93	0.010758	0.113867	0.0944783	0.924729	0.978228
484	VCL	21305.6	-0.182938	0.16336	-1.11985	0.26278	0.602869
485	DEPDC1B	2291.19	0.113642	0.148725	0.764112	0.444801	0.755269
486	DAPK2	220.804	-0.413209	0.300578	-1.37472	0.16922	0.493373
487	NSMAF	3694.63	0.0272332	0.113466	0.240013	0.81032	0.939252
488	ADSS2	4732.67	-0.00332009	0.105413	-0.031496	0.974874	0.993049
489	STAP1	1.96314	-0.692893	0.336377	-2.05987	0.0394109	0.231686
490	TIMP2	21417.2	0.820168	0.256516	3.19734	0.00138701	0.0298153
491	RFC1	5744.7	-0.0131968	0.0886205	-0.148913	0.881622	0.964125
492	TBC1D23	2588.42	-0.0156848	0.107972	-0.145267	0.8845	0.965348
493	CUL3	5994.3	-0.0662777	0.0734758	-0.902034	0.367039	0.698138
494	OTC	0.376006	-1.54413	1.11134	-1.38944	0.1647	0.486697
495	CYP46A1	33.3612	0.10511	0.337418	0.311513	0.755411	0.913681
496	ZZZ3	3596.34	-0.00579721	0.109343	-0.0530184	0.957717	0.987274
497	SLC18A1	3.48734	-0.0369913	0.949	-0.0389792	0.968907	0.991436
498	USP2	187.015	-0.464757	0.261987	-1.77397	0.0760686	0.328852
499	CASR	1.29729	-1.36952	0.536649	-2.55199	0.0107111	0.108521
500	TUBG2	1201.3	0.00123387	0.140287	0.00879534	0.992982	0.998304
501	RPL26L1	2667.16	0.239945	0.122192	1.96367	0.0495682	0.262259
502	FLT4	259.501	-0.134711	0.565329	-0.238287	0.811658	0.939298
503	NSUN2	12610.6	-0.0222118	0.131038	-0.169507	0.865398	0.960004
504	MFAP3	3256.94	0.0185245	0.0837533	0.22118	0.824953	0.944163
505	MRI1	1926.69	0.011289	0.16311	0.069211	0.944822	0.983534
506	METTL1	1512.75	0.00783079	0.108669	0.0720607	0.942554	0.982394
507	HOXC8	436.214	-0.728581	0.375162	-1.94205	0.0521314	0.269346
508	AGA	1393.63	0.059424	0.178429	0.333041	0.739103	0.908023
509	PI4K2B	2253.61	0.0477257	0.121475	0.392883	0.694406	0.888627
510	BOD1L1	5551.87	0.112909	0.0943603	1.19657	0.231474	0.573402
511	MAT2B	4988.79	-0.010697	0.102292	-0.104573	0.916714	0.97725
512	TLL1	175.138	-1.64362	0.55469	-2.96314	0.00304519	0.0508684
513	EDC4	5612.64	-0.11915	0.0833072	-1.43024	0.152647	0.468056
514	TRIO	19454.5	0.228654	0.182897	1.25018	0.211235	0.550389
515	VCAN	11830.4	-0.339471	0.520075	-0.652735	0.513927	0.802066
516	CLEC16A	2310.26	0.0202581	0.102391	0.19785	0.843162	0.952787
517	MSR1	79.9574	-1.44399	0.588273	-2.45463	0.0141031	0.127996
518	CDH1	11683.3	0.484914	0.517071	0.937808	0.348343	0.683015
519	MTREX	6158.48	0.0863117	0.0861605	1.00176	0.316462	0.654932
520	DNAH5	539.252	0.0726916	0.320506	0.226802	0.820578	0.94294
521	ZFYVE16	3584.32	0.0976946	0.105566	0.925437	0.354739	0.687878
522	RIPOR1	5059.83	0.179358	0.146156	1.22717	0.219759	0.560048
523	C6	2.22823	-2.4189	0.816172	-2.96372	0.00303948	0.050825
524	RAI14	8605.57	-0.210534	0.233876	-0.900194	0.368017	0.699067
525	SOX30	17.9279	1.09816	0.448294	2.44963	0.0143002	0.129216
526	PNKP	1894.69	-0.263013	0.100114	-2.62714	0.00861056	0.0954995
527	BEST2	2.93089	-0.10636	0.317417	-0.33508	0.737565	0.907359
528	PHLPP2	1946.09	-0.0357826	0.13813	-0.259051	0.795596	0.93274
529	SPDL1	5051.8	-0.0407316	0.152495	-0.267101	0.789391	0.928859
530	STAU2	2605.07	-0.280846	0.129662	-2.16599	0.030312	0.199038
531	SLC66A1	1080.08	0.191673	0.119199	1.60802	0.107832	0.395787
532	CTNS	1099.63	0.109642	0.133301	0.822515	0.410784	0.731032
533	RTN4R	490.564	-0.218716	0.254894	-0.858067	0.390855	0.716
534	PHF23	2825.21	-0.0668018	0.107234	-0.622953	0.533315	0.814126
535	CDH10	105.458	-1.15128	0.595485	-1.93335	0.0531928	0.271834
536	INPP4A	2515.48	-0.0127423	0.099749	-0.127743	0.898352	0.970979
537	RAB27B	1430.14	0.822278	0.376947	2.18141	0.0291529	0.195033
538	PSMA4	12485.8	0.0805051	0.101902	0.790023	0.429514	0.744349
539	MYO16	79.8523	1.00058	0.402527	2.48575	0.0129279	0.12166
540	LSG1	4739.54	0.163052	0.106808	1.52659	0.126863	0.428811
541	PARP3	1197.67	0.430715	0.156809	2.74676	0.00601875	0.0756099
542	TNC	23717.7	-0.1173	0.465583	-0.251942	0.801086	0.935077
543	THAP3	759.925	-0.164879	0.0924761	-1.78293	0.0745972	0.325173
544	RIPOR3	221.555	-1.82811	0.425301	-4.29839	1.72042e-05	0.00114721
545	TDP1	1846.23	0.0513741	0.100325	0.512075	0.608598	0.850164
546	AIFM2	2229.52	0.426068	0.195716	2.17697	0.0294828	0.196187
547	C2ORF83
548	SPATA7	311.966	-0.0448546	0.122429	-0.366373	0.714087	0.89722
549	MED17	2594.74	-0.0908628	0.0953343	-0.953097	0.340541	0.675894
550	CAPG	6568.13	0.708164	0.328593	2.15514	0.0311509	0.202916
551	AP2S1	6357.36	0.129077	0.115462	1.11792	0.263601	0.603651
552	USH2A	14.6504	0.157908	0.234522	0.673318	0.500745	0.794284
553	ZPBP
554	TG	16.8567	-0.217553	0.355028	-0.612778	0.540023	0.816703
555	ADAM28	131.949	0.929813	0.467546	1.98871	0.046733	0.253816
556	BARX2	416.117	-0.403454	0.529081	-0.762557	0.445728	0.756006
557	DCUN1D1	3318.19	-0.0609092	0.121761	-0.500237	0.616908	0.854436
558	JADE2	4645.57	-0.106594	0.181576	-0.587046	0.557173	0.825249
559	ZIC2	618.133	-0.849976	0.328595	-2.5867	0.00969	0.102919
560	LCP2	7.32195	-0.0198975	0.356007	-0.0558908	0.955429	0.986475
561	TRIT1	1846.49	-0.0556105	0.0873523	-0.636624	0.52437	0.808783
562	ADRB1	52.3858	-0.37523	0.408318	-0.918965	0.358114	0.691069
563	GUCA2B	0.630441	1.0345	1.25501	0.824297	0.409771	0.729956
564	CUL7	4109.99	0.0572194	0.162653	0.351789	0.724996	0.902145
565	CTNNA1	31485	0.167563	0.1185	1.41403	0.157353	0.47649
566	PHKA2	2171.29	-0.15298	0.118584	-1.29005	0.197034	0.533444
567	CNTLN	1027.4	-0.352027	0.234486	-1.50127	0.133285	0.439273
568	EPHA3	1258.34	-1.02279	0.629173	-1.6256	0.104034	0.388127
569	HSPA5	77658.3	-0.136019	0.151521	-0.897693	0.369349	0.699926
570	DSG2	13641.2	-0.154096	0.316903	-0.486256	0.626786	0.859497
571	GEMIN8	614.859	-0.0858447	0.143941	-0.596389	0.550916	0.822139
572	OFD1	2360.77	0.0682957	0.132733	0.514534	0.606879	0.849796
573	GPM6B	628.454	-2.68328	0.375148	-7.1526	8.51514e-13	7.72844e-10
574	MAGEC2	786.539	1.3656	0.619403	2.2047	0.0274753	0.18844
575	PREX2	274.74	-2.58543	0.652372	-3.96312	7.39758e-05	0.00356621
576	WDR37	1393.72	-0.256637	0.103513	-2.47928	0.013165	0.123097
577	YTHDC2	3077.09	0.0859145	0.0915694	0.938245	0.348119	0.682882
578	CTPS2	1549.71	0.0385893	0.15282	0.252515	0.800643	0.935077
579	ATP6V1H	2914.37	0.0282744	0.116652	0.242383	0.808483	0.938281
580	POLR2B	10877.8	-0.216864	0.101258	-2.1417	0.0322174	0.207052
581	ARAP2	1087.33	0.442322	0.311158	1.42153	0.155161	0.472646
582	TPR	15912.3	-0.169437	0.0867474	-1.95323	0.0507927	0.26555
583	CP	999.263	-0.779593	0.569247	-1.36952	0.170838	0.495646
584	KATNIP	1837.84	0.0833785	0.0959627	0.868863	0.384922	0.712155
585	DTNBP1	887.656	0.0791911	0.121145	0.653691	0.513311	0.801741
586	XK	369.524	1.03749	0.395962	2.62018	0.00878822	0.0972059
587	ANO2	64.1479	1.59974	0.541394	2.95485	0.00312818	0.0514953
588	SCML1	1599.85	0.0458809	0.223597	0.205195	0.83742	0.950344
589	WWC3	2781.83	0.268921	0.223493	1.20326	0.228875	0.571085
590	ARHGAP6	71.8595	-0.915618	0.471125	-1.94347	0.0519592	0.269009
591	FAM184B	19.5201	-0.284678	0.392321	-0.725627	0.468068	0.772488
592	MAP4	20159.2	-0.100166	0.132708	-0.754785	0.450378	0.759144
593	GOPC	4307.44	0.125319	0.127394	0.983711	0.325258	0.662469
594	ROS1	107.763	-0.454846	0.581973	-0.781559	0.434474	0.747486
595	USP28	2420.14	0.236123	0.122678	1.92474	0.0542616	0.274705
596	HDAC9	2329.15	-0.446491	0.330022	-1.35291	0.176084	0.504042
597	TSPAN17	4090.67	0.187321	0.100589	1.86224	0.0625688	0.297639
598	NOP16	2732.99	0.0753877	0.116983	0.644432	0.519295	0.805443
599	CC2D2A	982.098	-0.361395	0.192587	-1.87652	0.0605835	0.292567
600	RRM2B	2879.99	0.124158	0.158505	0.783307	0.433447	0.747122
601	ZNF800	1409.64	-0.0925872	0.113949	-0.812531	0.416487	0.734869
602	TNFRSF17	3.01846	0.476117	0.352302	1.35145	0.176553	0.504408
603	SNX29	1048.94	0.129232	0.149872	0.862287	0.38853	0.714718
604	LMO3	42.0826	-0.395535	0.361429	-1.09436	0.273795	0.613401
605	MRPS10	4266.81	0.132775	0.0999475	1.32844	0.184031	0.516086
606	GUCA1A	1.64172	-0.787337	0.50847	-1.54844	0.121515	0.420058
607	RSF1	5167.24	0.155528	0.12107	1.28461	0.198928	0.535503
608	VPS13D	4406.22	-0.0386812	0.114936	-0.336545	0.73646	0.907014
609	CELF2	769.99	1.22296	0.478951	2.55341	0.0106674	0.108312
610	FAM120A	14776.7	0.0159404	0.0895039	0.178097	0.858647	0.957674
611	R3HDM1	3847.12	-0.237182	0.106603	-2.22491	0.0260874	0.184418
612	COL9A2	356.744	0.290176	0.370591	0.78301	0.433621	0.747215
613	KITLG	3563.09	-0.299702	0.301295	-0.994711	0.319877	0.657242
614	ERCC8	1182.05	-0.0169483	0.0951935	-0.17804	0.858691	0.957674
615	ADAMTS6	857.504	0.800881	0.378099	2.11818	0.0341601	0.213417
616	H6PD	4362.74	-0.0385714	0.182043	-0.211881	0.8322	0.948159
617	VAMP3	6059.38	-0.0534259	0.112211	-0.476119	0.63399	0.861916
618	PER3	1676.14	0.179236	0.196258	0.913269	0.361101	0.693676
619	UTS2	19.581	-2.95988	0.877466	-3.37322	0.000742955	0.0192661
620	TNFRSF9	355.407	-0.0667444	0.495928	-0.134585	0.89294	0.968435
621	EPN3	737.187	0.518939	0.510701	1.01613	0.309567	0.649453
622	LTBP1	3379.21	0.698761	0.346104	2.01893	0.043494	0.244366
623	RCN1	18248.7	0.221729	0.153807	1.44161	0.149413	0.46283
624	ELN	33.9283	-0.739419	0.443746	-1.66631	0.0956515	0.371853
625	RFC2	3656.93	-0.0566842	0.11075	-0.511823	0.608775	0.850338
626	ARID1B	4546.23	-0.131566	0.093025	-1.41431	0.157271	0.476419
627	NEDD4L	5181.23	0.757615	0.209467	3.61687	0.00029819	0.0101915
628	FOXP3	22.9451	-0.139248	0.237885	-0.585362	0.558305	0.825601
629	PPP1R3F	332.885	-0.296975	0.219139	-1.35519	0.175356	0.50286
630	HEXB	7976.06	0.369505	0.137414	2.68899	0.00716695	0.0845389
631	PTCD2	1326.56	0.127767	0.0938017	1.3621	0.173166	0.499758
632	NEXMIF	54.651	-1.07051	0.636167	-1.68275	0.0924235	0.364716
633	JKAMP	3561.63	0.0816187	0.0890558	0.916489	0.359411	0.692416
634	DKK3	7005.54	-0.364901	0.445154	-0.819718	0.412377	0.732225
635	NFE2L3	4309.76	0.691965	0.261994	2.64115	0.00826258	0.0933512
636	MCUR1	2866.66	0.0194634	0.0975045	0.199615	0.841782	0.952104
637	LIMA1	11006.9	0.503381	0.19739	2.55019	0.0107665	0.108521
638	LETMD1	3382.81	0.114728	0.115995	0.989083	0.322623	0.659991
639	SLC4A8	618.009	-1.04115	0.3524	-2.95444	0.00313237	0.0514953
640	LAMC3	626.725	-0.647054	0.507021	-1.27619	0.201889	0.539103
641	PTGER3	16.3604	-0.659416	0.349835	-1.88493	0.0594388	0.289438
642	TNIP3	30.8533	-0.698238	0.49252	-1.41769	0.156283	0.474571
643	MAPK9	4089.89	0.188407	0.102088	1.84553	0.0649609	0.303226
644	COL23A1	30.4009	-0.0807817	0.516365	-0.156443	0.875684	0.962398
645	BCAR1	6280.51	0.336786	0.14468	2.3278	0.0199227	0.157008
646	HERPUD1	4502.33	0.0419477	0.17595	0.238407	0.811566	0.939298
647	HOMER3	2317.04	0.0119231	0.179268	0.0665098	0.946972	0.98389
648	RAD51	1531.92	-0.0981321	0.126909	-0.773246	0.439377	0.750768
649	POLQ	2400.35	-0.0153753	0.129184	-0.119018	0.905261	0.9726
650	PIK3CB	3122.33	0.0777036	0.124255	0.625355	0.531738	0.813161
651	CYBA	4713.04	-0.160648	0.401179	-0.400439	0.688833	0.885146
652	THOC3	5029.33	-0.219481	0.142992	-1.53492	0.124803	0.425412
653	HEBP2	2251.35	0.35822	0.149246	2.4002	0.0163861	0.139937
654	MPHOSPH9	2608.28	-0.0740562	0.101643	-0.728589	0.466253	0.771047
655	PLEKHA5	2697.58	0.162377	0.205856	0.788791	0.430234	0.744728
656	PRSS8	1534.39	0.498973	0.536348	0.930317	0.352207	0.685981
657	SIKE1	3393.82	-0.286579	0.101004	-2.83731	0.00454949	0.0639593
658	RRP12	4536.14	-0.0507623	0.108852	-0.466342	0.640971	0.864988
659	FNIP2	1288.17	-0.138526	0.181214	-0.764433	0.444609	0.755269
660	MSMO1	4489.9	0.164792	0.197106	0.836055	0.403124	0.724879
661	TTC17	5602.65	-0.038135	0.105821	-0.360372	0.718569	0.899585
662	ALX4	206.041	-0.471517	0.512743	-0.919596	0.357784	0.690912
663	FSTL4	47.7634	0.620313	0.454079	1.36609	0.171911	0.497434
664	FOXN3	2359.07	-0.377504	0.226137	-1.66936	0.0950456	0.370928
665	METTL24	2.90345	-0.629957	0.442782	-1.42273	0.154816	0.472046
666	AKR7A2	2067.72	0.247887	0.106349	2.33089	0.0197591	0.156854
667	MRTO4	4612	0.0198837	0.0985263	0.201811	0.840065	0.951474
668	NNAT	108.721	-0.499709	0.235577	-2.12121	0.0339042	0.21279
669	USE1	916.801	0.000469688	0.109922	0.00427293	0.996591	0.999076
670	MCF2L2	128.915	0.21779	0.278523	0.781948	0.434245	0.747486
671	NRIP2	133.258	-0.0165108	0.153354	-0.107665	0.914261	0.976514
672	LAMA3	10138.8	0.541602	0.438925	1.23393	0.21723	0.557284
673	AP5M1	2570.36	-0.106471	0.108321	-0.982922	0.325646	0.662625
674	ANAPC4	2003.92	-0.0489212	0.090713	-0.539297	0.589682	0.842617
675	TRAPPC3	3393.16	0.0623645	0.0608474	1.02493	0.305395	0.645292
676	THRAP3	11397.3	-0.165538	0.0704191	-2.35076	0.0187352	0.151974
677	PHPT1	3207.11	0.0430287	0.0953815	0.451122	0.651901	0.869428
678	ENTPD2	157.163	-0.1825	0.462881	-0.39427	0.693381	0.887997
679	LY75	792.713	1.00166	0.530792	1.8871	0.0591466	0.288441
680	ARID4B	3118.17	-0.144159	0.0864704	-1.66714	0.0954858	0.371666
681	OPN3	1376.48	0.313967	0.276689	1.13473	0.25649	0.596459
682	PTPRN	307.5	1.56613	0.547822	2.85883	0.0042521	0.0615839
683	KIF1B	6170.22	-0.214718	0.100108	-2.14486	0.0319644	0.206078
684	FOXC1	1141.39	0.115757	0.268582	0.430992	0.666474	0.876209
685	TBC1D22A	1584.77	-0.0522445	0.113231	-0.461397	0.644514	0.866905
686	SYNE2	7643.35	-0.222998	0.18726	-1.19084	0.233715	0.575376
687	PLEKHH1	1232.93	0.318493	0.251207	1.26785	0.204851	0.542582
688	ATP9A	5611.57	-0.166871	0.236157	-0.706611	0.479808	0.778983
689	SPO11
690	CBLN4	0.42455	0.682651	1.27513	0.535357	0.592403	0.843579
691	CHRDL2	4.82859	0.66804	0.453878	1.47185	0.141062	0.45169
692	FAM168A	4926.24	-0.0786132	0.110025	-0.714506	0.474915	0.776
693	RELT	1570.07	0.0262299	0.129331	0.202811	0.839282	0.951319
694	GALC	1405.06	0.683735	0.371654	1.83971	0.0658109	0.305425
695	NOP58	8986.36	-0.0464667	0.0960675	-0.483688	0.628607	0.86061
696	KCNH2	263.951	-0.868778	0.414718	-2.09486	0.0361832	0.220615
697	CUL1	6195.29	-0.110517	0.107848	-1.02475	0.305483	0.645292
698	FAM114A2	1290.86	-0.00455491	0.089229	-0.0510474	0.959288	0.987916
699	CYFIP2	1868.01	-0.564431	0.357663	-1.57811	0.114541	0.407682
700	TAB2	5318.57	-0.134736	0.0926742	-1.45387	0.145983	0.457355
701	GINM1	2639.33	0.103758	0.129205	0.803051	0.421945	0.739468
702	EIF2AK2	7122.4	-0.0100579	0.105739	-0.0951198	0.92422	0.978228
703	USP36	5326.19	0.0021121	0.103584	0.0203902	0.983732	0.995872
704	KMT2C	5879.62	-0.0592392	0.105906	-0.559358	0.575917	0.834921
705	MCOLN3	650.271	0.0915489	0.338703	0.270293	0.786935	0.927525
706	CCDC85A	92.9752	0.516938	0.524155	0.986231	0.32402	0.66146
707	PUM2	8115.3	0.0138047	0.0736388	0.187466	0.851295	0.955091
708	MRPL43	2910.78	0.0229625	0.0824135	0.278626	0.780532	0.925585
709	ITIH4	53.5239	0.590979	0.327462	1.80472	0.0711178	0.317262
710	ITIH1
711	HPF1	1195.28	0.0667035	0.139942	0.476649	0.633612	0.861916
712	ZFR	10645.2	-0.0730783	0.0955596	-0.76474	0.444426	0.75521
713	ZNF280C	832.693	-0.225143	0.141823	-1.58749	0.112403	0.404566
714	NPFFR2	76.1948	1.32654	0.735101	1.80456	0.0711431	0.317262
715	PHF21B	160.271	0.0755378	0.525864	0.143645	0.885781	0.965348
716	TRAF1	669.231	-0.270199	0.32528	-0.830666	0.406162	0.727096
717	RC3H2	5417.65	-0.0589146	0.0850301	-0.692867	0.488393	0.785709
718	IL17RB	383.49	0.000867417	0.326982	0.0026528	0.997883	0.99922
719	TRAF3IP2	1361.42	0.0259839	0.204607	0.126994	0.898945	0.970979
720	GYG2	575.943	-0.225541	0.48925	-0.460993	0.644804	0.866962
721	DCBLD2	26321	0.226865	0.291365	0.778628	0.436199	0.748706
722	SERPINB3	62.0297	-1.90212	0.702797	-2.7065	0.00679964	0.0818613
723	SOAT1	4729.6	0.139034	0.157159	0.884666	0.376337	0.706366
724	PKP2	2799.61	0.2209	0.396403	0.557262	0.577349	0.835738
725	MSH4	13.8662	-0.678384	0.417235	-1.62591	0.10397	0.388064
726	F7	5.83771	0.711656	0.567682	1.25362	0.209981	0.548844
727	GDI2	15834.9	-0.155187	0.093449	-1.66066	0.0967826	0.373931
728	PRDM1	289.191	0.258253	0.347706	0.742733	0.457643	0.765032
729	ATG5	2538.54	0.0922021	0.0974436	0.94621	0.344042	0.679282
730	TMCC3	792.26	0.15792	0.34752	0.454421	0.649526	0.868424
731	PITHD1	3078.65	-0.0761704	0.0942051	-0.808559	0.418769	0.737331
732	MTA3	2694.14	-0.0280841	0.111219	-0.252512	0.800645	0.935077
733	USP13	2953.48	-0.113154	0.128048	-0.883679	0.376869	0.706636
734	ATP11B	5373.18	-0.115472	0.142697	-0.809208	0.418395	0.736944
735	LAMC2	23430.9	0.069927	0.469502	0.148939	0.881602	0.964125
736	CDK14	1538	-0.12216	0.309147	-0.395153	0.69273	0.887758
737	SEC61A1	26775.3	0.00322734	0.106897	0.0301911	0.975915	0.993138
738	PPP1R12A	6083.86	-0.0682312	0.092023	-0.741458	0.458416	0.765703
739	RASGRF1	215.915	0.623022	0.45405	1.37215	0.170018	0.494585
740	CAMK2B	94.9012	0.348741	0.405246	0.860566	0.389477	0.715095
741	CROCC	1689.38	-0.382424	0.169902	-2.25085	0.0243949	0.177269
742	ATP2B4	8448.15	-0.0346451	0.202047	-0.171471	0.863854	0.959919
743	ZC3H11A	12051.5	-0.247893	0.0790045	-3.13771	0.00170272	0.0344467
744	RIOK2	1839.24	0.145106	0.103018	1.40855	0.158967	0.478629
745	YIPF1	1084.35	0.176235	0.0943508	1.86787	0.0617807	0.295552
746	NDC1	5954.91	-0.0228986	0.10214	-0.224188	0.822611	0.943352
747	DGKG	435.575	0.00851729	0.423778	0.0200985	0.983965	0.996014
748	FLYWCH1	3078.7	-0.198832	0.140107	-1.41914	0.155858	0.473633
749	UNKL	1407.04	0.317105	0.132693	2.38976	0.0168596	0.142291
750	TBXAS1	251.414	0.437862	0.407037	1.07573	0.282047	0.622117
751	PARP12	1793.4	0.21075	0.194229	1.08506	0.277896	0.61693
752	ALDH18A1	7820.14	-0.257651	0.113517	-2.26971	0.023225	0.172832
753	TARBP1	3641.78	-0.121461	0.134182	-0.905196	0.365362	0.696327
754	GATB	1407.95	0.0212917	0.0994106	0.214179	0.830407	0.947239
755	MXD1	1010.65	-0.06307	0.209848	-0.30055	0.763757	0.917801
756	CDK17	2269.22	0.316117	0.159673	1.97978	0.0477279	0.257252
757	DNAJC25	1038.85	0.10096	0.113295	0.891131	0.372859	0.703255
758	SLC2A3	4138.54	0.514064	0.390941	1.31494	0.188531	0.522393
759	PSD	191.024	-0.818494	0.252475	-3.24189	0.00118742	0.0270323
760	YBX3	11946.9	-0.127593	0.146158	-0.872975	0.382677	0.710673
761	STYK1	447.278	0.485376	0.318457	1.52415	0.127471	0.429469
762	WNK1	16161	0.196969	0.132965	1.48136	0.13851	0.448104
763	CCAR1	8088.2	-0.112188	0.0685075	-1.6376	0.101506	0.382715
764	OGFR	4135.68	-0.00752737	0.107846	-0.0697976	0.944355	0.983253
765	GNA15	706.305	-0.217427	0.493205	-0.440845	0.659325	0.873335
766	CREB3L3	10.3998	-0.836819	0.436059	-1.91905	0.0549782	0.277387
767	PIGV	1012.53	0.258983	0.130674	1.98191	0.0474898	0.256335
768	PTPRU	2889.78	0.153478	0.308562	0.497397	0.618909	0.855883
769	SNRNP40	3684.04	-0.160076	0.0793048	-2.01849	0.0435404	0.244366
770	RIMBP2	11.2543	-0.0806919	0.410338	-0.196647	0.844103	0.952949
771	COL11A1	442.962	1.21553	0.532702	2.28181	0.0225004	0.169631
772	QSER1	5918.6	-0.198207	0.102278	-1.93792	0.0526336	0.270486
773	MPC1	874.723	0.0494523	0.155112	0.318816	0.749866	0.911297
774	ACAA1	2498.7	0.334541	0.114541	2.92071	0.00349238	0.0549134
775	BCAT1	6866.85	-0.963096	0.380885	-2.52857	0.0114528	0.112985
776	HDAC7	5721.83	0.191929	0.138737	1.3834	0.166542	0.489538
777	LZTS1	1209.57	-0.233512	0.523777	-0.445824	0.655724	0.871458
778	PRDM6	81.5322	0.0726793	0.348838	0.208347	0.834958	0.948974
779	WNT8A
780	SPAG4	312.519	0.611296	0.262763	2.32642	0.0199963	0.157209
781	NCKAP1	17408.4	0.0161285	0.0858432	0.187884	0.850968	0.955091
782	MRPS35	5561.13	0.0243567	0.128183	0.190015	0.849297	0.954776
783	GUCY1B1	344.01	-0.122693	0.429506	-0.28566	0.775139	0.923116
784	SFSWAP	3928.61	-0.121398	0.0787753	-1.54107	0.123301	0.42372
785	TNK2	3269	0.293725	0.157753	1.86193	0.0626125	0.297639
786	MON2	4007.94	0.109947	0.106843	1.02906	0.303454	0.643323
787	CDH3	5882.21	-0.159977	0.523542	-0.305567	0.759934	0.916167
788	ARSF	0.648724	-2.24669	1.44477	-1.55505	0.119935	0.417599
789	GPBP1	4970.87	0.0451102	0.0751406	0.600344	0.548277	0.820256
790	DGAT2	812.284	0.440179	0.242316	1.81655	0.0692867	0.31269
791	ZNF112	380.645	0.173532	0.157223	1.10373	0.269711	0.610062
792	CS	15845.8	-0.0804899	0.0833978	-0.965133	0.334478	0.67088
793	LTK	173.217	-0.971937	0.454725	-2.13742	0.0325641	0.208004
794	MRPS24	4703.51	0.142601	0.110349	1.29227	0.196263	0.532478
795	ELMO2	2912.14	-0.0274789	0.119295	-0.230343	0.817825	0.94203
796	WAPL	5296.42	0.00679532	0.0711848	0.0954602	0.923949	0.978228
797	VMP1	17762.4	0.392656	0.169464	2.31704	0.0205014	0.159491
798	APPBP2	2879.13	0.111743	0.100213	1.11505	0.26483	0.605447
799	POLD1	4715.45	-0.0515746	0.118571	-0.434969	0.663585	0.87519
800	SEZ6	13.0442	-1.56235	0.351778	-4.44128	8.94248e-06	0.000673241
801	EIF4B	34425.3	-0.0387273	0.113502	-0.341204	0.73295	0.90549
802	SLC6A16	65.2024	-0.239987	0.387824	-0.618803	0.536046	0.815551
803	BICRA	819.242	-0.108404	0.0983688	-1.10202	0.270452	0.610527
804	SPHK2	1064.58	-0.0610859	0.111619	-0.547273	0.584191	0.839648
805	RPL18	31263.4	-0.19	0.0875067	-2.17127	0.029911	0.197667
806	CA11	636.609	-0.818302	0.307268	-2.66315	0.0077413	0.0893778
807	ISOC2	2233.11	-0.0530707	0.101025	-0.525321	0.59936	0.846518
808	U2AF2	14914.1	-0.165387	0.0819584	-2.01793	0.0435981	0.244428
809	EPN1	7470.38	0.0755963	0.094676	0.798474	0.424596	0.741152
810	MED29	3696.64	0.194076	0.10266	1.89046	0.0586964	0.287683
811	AHRR	1501.28	0.15443	0.354503	0.435625	0.663109	0.874873
812	GSC2	3.01729	0.684622	0.606736	1.12837	0.259164	0.599221
813	ZNF275	1580.18	-0.0665127	0.149247	-0.445654	0.655847	0.871458
814	MTMR1	3100.31	0.16318	0.116768	1.39747	0.162272	0.483279
815	GPC1	9439.57	-0.377452	0.221464	-1.70435	0.088316	0.356627
816	ADCK1	467.826	-0.15646	0.12822	-1.22024	0.222374	0.564035
817	HAGH	1552.35	0.0573174	0.110576	0.518354	0.604211	0.848461
818	RNF4	5541.39	-0.0116134	0.0838252	-0.138543	0.889811	0.966754
819	CASP8	2225.92	0.327255	0.159188	2.05577	0.0398043	0.232959
820	LIMCH1	5664.28	0.713806	0.37524	1.90226	0.0571366	0.283032
821	INTS13	3250.74	-0.0731692	0.13504	-0.541833	0.587933	0.84132
822	TM7SF3	7086.25	-0.101669	0.159801	-0.636222	0.524631	0.808905
823	DLX3	151.088	-0.223574	0.477593	-0.468127	0.639694	0.864314
824	SPA17	760.57	0.0297817	0.178145	0.167177	0.867231	0.960461
825	TSPAN32	10.8713	-0.065871	0.425205	-0.154916	0.876888	0.962724
826	CCN5	73.0601	1.68559	0.421045	4.00336	6.24489e-05	0.003101
827	DMRT3	7.10468	-1.02074	0.816336	-1.2504	0.211154	0.550267
828	ST3GAL6	358.896	0.22711	0.36166	0.627965	0.530027	0.812356
829	ATP2C2	576.512	0.699498	0.409054	1.71004	0.0872589	0.354901
830	NGFR	2276.23	-0.39968	0.522119	-0.765494	0.443977	0.754683
831	CDON	1029.17	-0.436254	0.240581	-1.81334	0.0697799	0.314356
832	TAF2	4301.97	-0.125378	0.0957684	-1.30918	0.190474	0.525178
833	HIPK2	9194.44	-0.239485	0.256351	-0.934206	0.350198	0.684188
834	TNPO3	6720.3	-0.170665	0.0879113	-1.94133	0.0522185	0.26937
835	RFXANK	2143.09	-0.126259	0.0996609	-1.26689	0.205195	0.542669
836	TMEM161A	2037.4	-0.309467	0.0989564	-3.12731	0.00176413	0.0352762
837	LPAR2	762.092	0.0476472	0.228671	0.208366	0.834944	0.948974
838	CTSA	12323.8	0.294583	0.153591	1.91797	0.0551144	0.277731
839	SUGP2	9025.87	-0.20066	0.0981791	-2.04382	0.0409715	0.236211
840	SLC12A2	4089.6	0.0248708	0.244645	0.101661	0.919026	0.977659
841	SNX24	1195.84	0.401274	0.157709	2.5444	0.0109464	0.109627
842	EYA2	392.328	-1.18228	0.578941	-2.04215	0.0411366	0.236553
843	CNN2	11385.3	-0.474088	0.154144	-3.07563	0.00210061	0.0394456
844	ABCA7	1737.61	-0.0151532	0.21001	-0.0721549	0.942479	0.982394
845	SNCAIP	121.681	-2.08182	0.464604	-4.48085	7.43464e-06	0.00058961
846	DDX20	1977.63	-0.203009	0.105388	-1.92629	0.0540677	0.274318
847	BTBD1	5652.27	0.021616	0.080133	0.269752	0.787351	0.927595
848	FAR2	709.395	-0.616145	0.3132	-1.96726	0.0491534	0.26123
849	BCAS1	448.539	0.839455	0.502722	1.66982	0.0949551	0.370765
850	POU1F1	0.554651	0.00862658	0.624642	0.0138104	0.988981	0.997714
851	CHI3L2	40.7295	0.0742872	0.436154	0.170323	0.864756	0.960004
852	PMS1	1660.14	-0.0727089	0.0972208	-0.747874	0.454536	0.762946
853	HMG20B	5108	0.0914335	0.149124	0.613138	0.539785	0.816703
854	CALCRL	170.676	-2.44957	0.412322	-5.94092	2.83435e-09	7.71747e-07
855	TAF11	1867.51	-0.0181403	0.0867223	-0.209177	0.83431	0.948804
856	ANKS1A	2936.92	0.0152184	0.130337	0.116762	0.907049	0.972919
857	AP3D1	12903.6	-0.0979984	0.0886916	-1.10493	0.269188	0.60978
858	ZNF76	1981.8	0.000167954	0.108413	0.0015492	0.998764	0.999253
859	NTHL1	1047.75	-0.130589	0.11419	-1.14361	0.252786	0.592675
860	GNAI3	8618.38	-0.134505	0.103578	-1.29859	0.194084	0.529853
861	IPO5	19353.4	-0.184577	0.145693	-1.26689	0.205194	0.542669
862	OAT	7386.22	0.0725863	0.162785	0.445903	0.655668	0.871458
863	WDR3	5958.61	-0.221947	0.118537	-1.87239	0.0611529	0.293638
864	PKN2	5743.3	0.0522086	0.091928	0.567929	0.570083	0.83139
865	WDR18	2630.24	-0.242204	0.111009	-2.18184	0.0291214	0.194958
866	TRAM2	8613.12	0.0819367	0.207171	0.395503	0.692471	0.887704
867	NTN1	1015.73	-0.33885	0.393661	-0.860765	0.389368	0.715095
868	GLP2R	115.071	3.11411	0.583103	5.34059	9.26424e-08	1.5135e-05
869	MCM10	2970.88	-0.097426	0.164423	-0.592532	0.553494	0.823625
870	DGKA	2041.37	-0.0711128	0.237372	-0.299583	0.764495	0.918217
871	ERBB3	4356.9	0.743816	0.41276	1.80206	0.0715367	0.318446
872	ROPN1	2.14954	-1.51881	0.595491	-2.55051	0.0107565	0.108521
873	ANKRD44	478.761	0.00198975	0.243228	0.0081806	0.993473	0.998304
874	KARS1	13258.4	0.037452	0.0933792	0.401074	0.688366	0.885146
875	ADAT1	2742.96	0.239138	0.0974359	2.45431	0.0141156	0.127996
876	PDIA5	2112.48	-0.292676	0.162654	-1.79938	0.0719583	0.319197
877	TBC1D22B	1310.23	-0.0607739	0.0899663	-0.675518	0.499347	0.793218
878	NDUFB4	4593.49	0.10135	0.0912113	1.11116	0.266501	0.606889
879	SPEN	8771.11	-0.225462	0.0865336	-2.60549	0.00917428	0.0993242
880	MYLK	5207.57	0.747583	0.362062	2.0648	0.0389424	0.230258
881	ZC3H15	6981.81	-0.0425744	0.0849602	-0.50111	0.616294	0.854128
882	MAP2K4	2363.1	-0.134495	0.107299	-1.25346	0.210037	0.548844
883	PACC1	1162.61	-0.349119	0.10672	-3.27136	0.00107033	0.0251614
884	SNAP91	18.8696	-1.0152	0.498956	-2.03466	0.0418855	0.239511
885	SLK	7269.05	0.191365	0.120124	1.59306	0.111146	0.401636
886	CYB5R4	1430.95	-0.116226	0.128982	-0.901106	0.367532	0.698694
887	COL17A1	6894.65	-1.1662	0.526884	-2.21339	0.026871	0.186646
888	GSTO2	1085.9	0.162367	0.384381	0.422411	0.672725	0.879939
889	SEC61A2	871.578	-0.0960547	0.139419	-0.688966	0.490845	0.786525
890	PRKCQ	126.224	-0.635924	0.462446	-1.37513	0.169091	0.493248
891	TLE2	916.038	-0.632428	0.371525	-1.70225	0.088709	0.357294
892	ASB1	3840.01	-0.129735	0.12874	-1.00773	0.313585	0.652924
893	FAM107B	4302.14	0.792614	0.289435	2.73849	0.00617227	0.0765071
894	ME1	2926.83	-0.221707	0.324969	-0.682239	0.495088	0.789791
895	TBC1D1	3255.5	-0.0456195	0.147344	-0.309612	0.756856	0.914682
896	CDK13	4183.06	-0.06264	0.0848656	-0.738108	0.460449	0.766905
897	MTHFD2	14165.3	-0.0568294	0.185723	-0.305989	0.759613	0.916055
898	SLC9A7	3244.39	0.390664	0.201179	1.94187	0.0521524	0.269369
899	FOXJ2	2365.15	0.0138787	0.107962	0.128552	0.897712	0.970803
900	YBX1	62633.9	-0.0453758	0.0927437	-0.48926	0.624657	0.858074
901	PDE4A	909.619	-0.234818	0.257362	-0.912402	0.361557	0.693814
902	PPP2R5A	2477.54	-0.0148434	0.124583	-0.119145	0.905161	0.9726
903	CTNNA2	43.8279	-2.41911	0.549048	-4.40601	1.05291e-05	0.000764509
904	ELAVL1	6363.4	-0.159079	0.078534	-2.02561	0.0428048	0.242728
905	TIE1	173.206	3.2459	0.49524	6.55421	5.59387e-11	2.61106e-08
906	DIP2B	5696.69	0.122474	0.11155	1.09793	0.272236	0.611932
907	SMARCD1	5318.83	-0.175356	0.0876697	-2.00019	0.0454797	0.249968
908	KDM4A	4288.51	-0.0859977	0.114415	-0.75163	0.452274	0.760923
909	NFYC	2779.48	0.0608973	0.0903023	0.674372	0.500075	0.793794
910	ZMYND12	30.5065	-0.0712787	0.383945	-0.185648	0.852721	0.955673
911	NGEF	711.093	0.344294	0.345731	0.995844	0.319326	0.657056
912	ASPM	9423.74	-0.126713	0.118152	-1.07246	0.283514	0.622948
913	CD84	1.97248	-0.000728585	0.335404	-0.00217226	0.998267	0.99922
914	ELOVL1	6649.99	0.236586	0.0979165	2.4162	0.0156834	0.136532
915	SPI1	4.15543	-0.168516	0.276439	-0.609595	0.54213	0.817423
916	MPPED2	43.4797	-0.404394	0.621538	-0.650634	0.515283	0.803391
917	CLDN18	16.7536	-0.275008	0.262058	-1.04942	0.293986	0.634418
918	ZBTB11	2775.11	-0.0574577	0.0837659	-0.685932	0.492756	0.78815
919	ATXN3	1163.49	-0.113692	0.113464	-1.00201	0.316337	0.654841
920	GOLGA5	3402.88	0.0967217	0.104406	0.926399	0.354239	0.687561
921	FGFR2	1517.78	-0.683446	0.490284	-1.39398	0.163323	0.484778
922	LRRC40	1897.61	-0.0765673	0.101073	-0.757546	0.448723	0.758096
923	ISOC1	1632.72	0.15259	0.146131	1.0442	0.296392	0.636457
924	EML1	1363.51	-0.521296	0.349645	-1.49093	0.13598	0.444116
925	TRMT11	1311	-0.0560185	0.122054	-0.458964	0.64626	0.867662
926	THUMPD1	3165.59	-0.00212119	0.082442	-0.0257294	0.979473	0.994655
927	MSANTD3	2974.44	0.0858008	0.146577	0.585364	0.558303	0.825601
928	KIF26A	805.022	-0.95509	0.485843	-1.96584	0.0493169	0.261758
929	ATG2B	2703.31	-0.0724136	0.119874	-0.604082	0.545789	0.819235
930	ARFGEF1	5271.33	-0.0127563	0.117886	-0.108209	0.91383	0.976412
931	ACSM2B	0.0949818	0.164143	2.09511	0.0783461	0.937553	0.981799
932	ZFAT	696.372	0.0383599	0.101379	0.378379	0.705149	0.89254
933	MTFR1	2694.05	-0.0176589	0.133591	-0.132186	0.894837	0.969246
934	STAG3	362.147	0.232415	0.221782	1.04794	0.294666	0.635215
935	FECH	2545.16	-0.0940427	0.154408	-0.609052	0.54249	0.817516
936	MYO9A	2678.01	0.0397844	0.0970691	0.409857	0.681911	0.883106
937	DDX3Y	1808.79	0.189776	0.607959	0.312152	0.754925	0.913517
938	PFKP	17235.2	-0.0554322	0.179818	-0.308268	0.757878	0.915094
939	IDI1	4862.26	0.0184809	0.158847	0.116344	0.90738	0.97295
940	SP100	3445.44	0.286368	0.232821	1.22999	0.218701	0.559091
941	KLF6	9607.13	0.106039	0.220402	0.481115	0.630435	0.861299
942	PLPP1	890.824	0.11923	0.189135	0.630394	0.528437	0.811031
943	NEO1	3322.42	-0.330945	0.277469	-1.19273	0.232977	0.574772
944	TRAM1	14589.8	0.0154962	0.158398	0.0978306	0.922067	0.978228
945	PHKA1	2071.18	-0.158352	0.22106	-0.716331	0.473787	0.775733
946	TNFRSF1A	7619.96	0.292217	0.144458	2.02284	0.0430892	0.243262
947	CACNB1	722.287	0.0547719	0.168441	0.325169	0.745053	0.909825
948	EVI5	1434.48	0.122664	0.113368	1.082	0.279253	0.618764
949	STOML1	694.838	0.0953335	0.160822	0.592789	0.553322	0.823506
950	PKM	172491	-0.0314642	0.134529	-0.233884	0.815075	0.940922
951	DHX29	3321.08	0.167237	0.0968639	1.72651	0.0842554	0.347459
952	DNTTIP2	5711.66	-0.0135127	0.111398	-0.121301	0.903452	0.972352
953	METTL22	1037.07	0.0199177	0.112759	0.17664	0.859792	0.958015
954	TP53BP1	6857.36	-0.232352	0.108121	-2.14899	0.0316351	0.20498
955	TRO	709.441	-0.579407	0.477271	-1.214	0.224747	0.566008
956	RRP15	3123.68	-0.194232	0.100289	-1.93672	0.0527791	0.270808
957	RHOA	31107.7	0.0017214	0.0991669	0.0173586	0.986151	0.996869
958	DHX8	4834.4	-0.0665886	0.0913216	-0.729166	0.4659	0.771013
959	PRKCZ	1432.33	0.162895	0.265128	0.614401	0.538951	0.816703
960	ZFY	383.825	-0.247472	0.676174	-0.365989	0.714374	0.89722
961	IARS2	13604.8	-0.0270163	0.0940862	-0.287144	0.774002	0.923102
962	SYT1	977.175	-0.878621	0.367472	-2.39099	0.016803	0.14216
963	NAV3	1763.91	-0.275858	0.375226	-0.735178	0.462231	0.768284
964	IDH3G	3299.59	0.231538	0.104469	2.21633	0.0266687	0.186298
965	ROGDI	1203.93	-0.0110083	0.169633	-0.0648946	0.948258	0.98424
966	PDZD4	625.102	-0.577909	0.46266	-1.2491	0.211628	0.550449
967	ATP2B3	12.9811	-3.06692	0.477793	-6.41893	1.37237e-10	5.9001e-08
968	ROCK1	5624.97	-0.088308	0.108121	-0.816749	0.414072	0.733141
969	CBFB	5162.56	-0.258188	0.11968	-2.15731	0.0309813	0.202295
970	PDK3	1512.93	-0.146292	0.181204	-0.807337	0.419472	0.737652
971	HYAL2	2979.49	-0.020712	0.129635	-0.159772	0.873061	0.961628
972	HDAC4	1546.15	0.126895	0.186544	0.680241	0.496352	0.791035
973	RASSF1	1761.27	0.105676	0.12888	0.819955	0.412242	0.732225
974	FGFR3	1894.65	-0.566673	0.386082	-1.46775	0.142171	0.452141
975	IFI35	1288.27	0.446386	0.239665	1.86254	0.0625265	0.297639
976	HEATR6	2072.01	0.00908601	0.11003	0.0825773	0.934188	0.98069
977	COASY	5080.43	0.0810431	0.0990871	0.817898	0.413416	0.732799
978	PLEKHH3	1752.44	-0.28632	0.155652	-1.83949	0.0658436	0.305425
979	MEF2A	3287.39	0.00166911	0.147117	0.0113455	0.990948	0.998304
980	TBC1D25	1026.46	-0.00828149	0.111285	-0.0744171	0.940678	0.982154
981	ACSL4	7384.45	0.349039	0.180848	1.93001	0.0536057	0.273247
982	INPP5A	1394.11	0.0105078	0.125174	0.0839457	0.9331	0.98069
983	FTSJ1	3186.49	0.253344	0.126559	2.00178	0.0453082	0.249394
984	PRR11	9687.39	0.251373	0.130403	1.92765	0.0538981	0.274139
985	REEP1	189.959	-0.424134	0.411424	-1.03089	0.302592	0.642255
986	ATP11A	6422.83	0.40095	0.232371	1.72547	0.084442	0.34779
987	POLR1A	8123.92	-0.0914734	0.11759	-0.777904	0.436626	0.748809
988	LAPTM4A	13428.3	0.200432	0.128601	1.55856	0.1191	0.416111
989	TTC7A	2786.91	0.393604	0.173489	2.26875	0.0232833	0.173057
990	IP6K2	3903.77	-0.2802	0.0994236	-2.81825	0.00482864	0.0659394
991	STON1-GTF2A1L	3.79791	-1.33189	0.90719	-1.46815	0.142063	0.452103
992	SRBD1	1254.58	-0.0506879	0.0955968	-0.530226	0.595955	0.844299
993	KIF2A	4769.64	-0.0616327	0.086139	-0.715503	0.474298	0.775941
994	RASGRP2	109.282	-1.14021	0.415631	-2.74332	0.00608208	0.0760236
995	PSME4	7096.91	-0.0441444	0.0855053	-0.516277	0.605661	0.849254
996	IFT80	2830.25	-0.0413307	0.127543	-0.324052	0.745899	0.909825
997	ERLEC1	4408.07	0.202267	0.107839	1.87564	0.0607042	0.292771
998	PPP2R5B	970.811	0.0920715	0.163701	0.562438	0.573818	0.833286
999	PYGM	48.1231	-0.209075	0.295008	-0.708709	0.478505	0.777909
1000	PAGE1	11.9164	2.72275	0.575242	4.73322	2.20983e-06	0.000214893
1001	PITX1	1773.22	0.33933	0.30035	1.12978	0.258569	0.598546
1002	TRPC7	2.27443	-0.0829091	0.562128	-0.147491	0.882744	0.964379
1003	MAST4	1125.94	-0.0910863	0.292821	-0.311065	0.755752	0.913894
1004	ADGRF5	38.8477	1.61525	0.415946	3.88332	0.000103041	0.00457442
1005	SDK2	211.223	0.33712	0.504714	0.667943	0.50417	0.79635
1006	ADAM7
1007	NUP133	4527.49	-0.309966	0.0786572	-3.94072	8.12365e-05	0.00385802
1008	NUCKS1	33356.4	-0.252254	0.10199	-2.47332	0.0133863	0.124186
1009	VPS35	10336.1	0.0319646	0.09374	0.340992	0.733109	0.905619
1010	DNAJA2	5641.53	0.0355636	0.0846422	0.420164	0.674366	0.880946
1011	BCL3	1130.37	0.225853	0.1804	1.25196	0.210585	0.549572
1012	KCNAB2	1653	0.229817	0.282368	0.813892	0.415707	0.73441
1013	ABCC9	222.413	0.852269	0.537135	1.58669	0.112582	0.404922
1014	GAL	692.37	-1.42712	0.544621	-2.6204	0.00878279	0.0972059
1015	CLEC2D	366.308	0.227664	0.189301	1.20265	0.229111	0.571119
1016	FUNDC1	1133.12	0.0488876	0.108282	0.451483	0.651642	0.869428
1017	MAOB	144.145	-1.16386	0.544692	-2.13673	0.0326196	0.208004
1018	RORA	394.782	0.268883	0.290088	0.926901	0.353978	0.6873
1019	TGFBR3	997.834	0.369196	0.292577	1.26188	0.206993	0.545076
1020	HES2	408.428	-1.29475	0.448442	-2.88721	0.00388671	0.0585352
1021	ATP1B3	11584.2	-0.340901	0.154155	-2.21142	0.027007	0.18681
1022	NEDD4	4458.32	0.288203	0.194927	1.47852	0.139269	0.449032
1023	PIGB	750.107	0.108281	0.118581	0.913141	0.361168	0.693676
1024	MAPK6	6382.97	-0.0546294	0.107457	-0.508386	0.611183	0.85188
1025	GNB5	2088.55	0.081484	0.121513	0.670578	0.502489	0.795462
1026	RAB27A	1413.68	0.294368	0.179403	1.64082	0.100834	0.381767
1027	HDHD5	2999.43	-0.185428	0.143996	-1.28773	0.197841	0.5345
1028	UFD1	5978	0.19514	0.131591	1.48293	0.138094	0.447183
1029	GUCY2C	5.83815	1.13569	0.450736	2.51963	0.0117477	0.114855
1030	ELP1	5604.17	-0.0309829	0.0817493	-0.378999	0.704689	0.892442
1031	NUCB2	3596.53	0.223783	0.152375	1.46864	0.141931	0.452103
1032	PFN2	12117.3	-0.112787	0.144074	-0.782843	0.43372	0.747215
1033	PTPN3	2402.11	-0.129382	0.253833	-0.509713	0.610252	0.851092
1034	SPTB	287.17	0.849656	0.3595	2.36344	0.0181062	0.149094
1035	DAPP1	414.495	0.486443	0.535496	0.908398	0.363668	0.695534
1036	FGF10	4.02481	-0.303944	0.645738	-0.470692	0.63786	0.863327
1037	SLC44A1	6302.65	0.0346781	0.168294	0.206057	0.836747	0.950026
1038	TMEM260	1080.36	-0.105521	0.103788	-1.01669	0.309299	0.649154
1039	SMG6	2746.32	-0.00856801	0.104894	-0.0816828	0.934899	0.98075
1040	EXOC5	5766.95	0.00642991	0.0891987	0.0720853	0.942534	0.982394
1041	CLTCL1	861.754	0.18476	0.19376	0.953552	0.34031	0.675758
1042	FGF22	17.1001	-0.0231582	0.240886	-0.0961376	0.923411	0.978228
1043	FSTL3	4364.24	-0.046769	0.275847	-0.169547	0.865366	0.960004
1044	DGCR2	6257.63	-0.0309888	0.124145	-0.249619	0.802882	0.935844
1045	RNF126	2245.78	-0.238436	0.0976445	-2.44188	0.014611	0.130795
1046	MNT	1987.69	-0.101512	0.0923334	-1.09941	0.27159	0.611321
1047	ZXDC	1976.09	-0.147627	0.111932	-1.3189	0.187201	0.52102
1048	JMJD6	2387.57	-0.0351255	0.11862	-0.296117	0.767141	0.919859
1049	POLB	1189.56	0.0415258	0.126277	0.328848	0.742271	0.909269
1050	ST6GALNAC1	149.276	-0.219251	0.564093	-0.388679	0.697513	0.889427
1051	WIPI1	1529.77	0.252876	0.238566	1.05998	0.289152	0.629012
1052	FRMPD1	12.0521	-0.405746	0.485195	-0.836253	0.403013	0.724879
1053	GBA2	3230.6	-0.0653543	0.0935148	-0.698866	0.484636	0.783076
1054	NDST1	11845.6	0.0600874	0.176689	0.340075	0.7338	0.905821
1055	ASNS	7949.14	-0.357171	0.248831	-1.4354	0.151174	0.465547
1056	AP3M2	1955.41	0.0752718	0.125511	0.599721	0.548692	0.820577
1057	CNGB1	24.8897	0.0927552	0.47232	0.196382	0.844311	0.952985
1058	ST6GALNAC2	737.66	-0.868989	0.466782	-1.86166	0.0626512	0.297712
1059	CHAT	7.62167	-0.496516	0.798397	-0.621891	0.534014	0.814506
1060	PABPC1	78258.9	0.138804	0.117578	1.18053	0.237791	0.579388
1061	TESK2	312.384	0.462484	0.241626	1.91405	0.0556135	0.278699
1062	CFAP20	2490.51	-0.195593	0.0899119	-2.17539	0.0296011	0.196659
1063	CSNK2A2	4135.62	-0.0565047	0.0838854	-0.673594	0.50057	0.794209
1064	PTPN21	1453.23	0.271439	0.153057	1.77345	0.0761545	0.328876
1065	EIF2B3	2142.56	0.0841663	0.100587	0.836753	0.402731	0.724879
1066	CAMK2A	32.6188	-0.884911	0.483383	-1.83066	0.0671512	0.308426
1067	TCOF1	9943.82	-0.153931	0.116616	-1.31998	0.186841	0.520386
1068	CDC42	16252.7	0.0834327	0.0803886	1.03787	0.299332	0.63916
1069	OSBPL3	4292.8	0.235477	0.208971	1.12684	0.25981	0.599847
1070	EPHA8	12.5385	1.20055	0.499633	2.40287	0.0162672	0.139432
1071	SLC12A3	4.30758	0.532483	0.486138	1.09533	0.27337	0.613164
1072	RAD18	2371.23	0.131479	0.132104	0.99527	0.319605	0.657242
1073	ATP2B1	6706.24	-0.0937615	0.180361	-0.519854	0.603166	0.848014
1074	TRPM5	2.02366	0.503057	0.443266	1.13489	0.256423	0.596459
1075	NCK2	2388.4	-0.0604051	0.139758	-0.432213	0.665587	0.875781
1076	MAP4K4	17483.3	-0.0389946	0.148515	-0.262564	0.792887	0.931229
1077	MGAT4A	746.82	0.623517	0.348046	1.79148	0.0732164	0.321975
1078	RPL31	44022.4	-0.168543	0.117238	-1.43761	0.150544	0.464732
1079	WDR1	23256.1	0.0905967	0.136079	0.665765	0.505561	0.797131
1080	SNX13	3179.07	0.0112859	0.0975145	0.115736	0.907862	0.973083
1081	MS4A12	0.521439	1.81028	1.43803	1.25886	0.208081	0.546472
1082	ARHGAP10	1038.92	0.15843	0.16886	0.93823	0.348126	0.682882
1083	RPS6KA2	1787.71	-0.130602	0.343052	-0.380708	0.70342	0.891872
1084	ING3	1049.44	-0.0488429	0.113178	-0.431559	0.666062	0.875912
1085	VASH1	808.216	-0.505343	0.310309	-1.62851	0.103416	0.386534
1086	LMCD1	1046.67	0.424962	0.320944	1.3241	0.18547	0.518662
1087	BUD23	6870.78	-0.103497	0.0934593	-1.1074	0.26812	0.60871
1088	SEL1L	9282.2	0.105345	0.135079	0.779872	0.435466	0.748156
1089	TRIP13	5418.42	-0.0146091	0.15925	-0.0917369	0.926907	0.978855
1090	ATP6AP1	10084.1	0.197204	0.127798	1.54309	0.122808	0.42292
1091	TCF3	6949.27	-0.453221	0.112698	-4.02155	5.78166e-05	0.00295172
1092	TRIB2	3006.19	0.0779793	0.38775	0.201107	0.840615	0.951474
1093	DAZAP1	8093.49	-0.176907	0.0671056	-2.63625	0.00838286	0.0941416
1094	MBD3	5822.96	-0.131724	0.105782	-1.24524	0.213044	0.552045
1095	PRLH
1096	HLTF	4982.9	0.121429	0.16249	0.747299	0.454883	0.763294
1097	FAM50A	5204.54	0.290107	0.114857	2.5258	0.0115434	0.113586
1098	FAM3A	2301.97	0.396831	0.118864	3.33854	0.000842189	0.0211025
1099	MYO3B	37.5195	-0.760953	0.509374	-1.4939	0.135202	0.442722
1100	CYBRD1	3310.04	0.484755	0.34831	1.39173	0.164003	0.485585
1101	CDH19	43.2656	0.455998	0.690333	0.660548	0.508902	0.798996
1102	PDCD2	3380.94	-0.0130542	0.105949	-0.123212	0.901939	0.972284
1103	SLC6A15	1001.45	-0.358701	0.511991	-0.700601	0.483552	0.782312
1104	RDH11	7033.11	-0.101518	0.112509	-0.902307	0.366894	0.698025
1105	SPP2	0.335844	1.41986	1.16847	1.21515	0.22431	0.565771
1106	ACTN1	29715.9	-0.083832	0.166702	-0.502885	0.615045	0.853347
1107	ZFYVE26	2436.17	-0.0288512	0.105136	-0.274418	0.783764	0.926777
1108	RPS6KA6	354.917	0.216932	0.498097	0.435522	0.663184	0.874873
1109	EPN2	2934.82	-0.101308	0.138663	-0.730601	0.465023	0.770453
1110	PTPN18	2099.23	-0.0743593	0.14339	-0.51858	0.604054	0.848386
1111	LIMS2	266.001	0.0806789	0.405088	0.199164	0.842135	0.952342
1112	ASIC4	23.8841	-1.13957	0.372936	-3.05566	0.00224566	0.041281
1113	SPEG	1923.24	-0.183354	0.354209	-0.517643	0.604708	0.848575
1114	LNX1	241.992	-0.499443	0.308048	-1.62132	0.10495	0.389766
1115	ALDH3A2	7607.05	0.247099	0.228991	1.07908	0.280553	0.620552
1116	TFRC	30915.6	0.168354	0.152902	1.10106	0.270871	0.610943
1117	SREBF1	9405.34	-0.114193	0.18746	-0.609159	0.542419	0.817516
1118	TRPC5	3.70034	0.0929038	0.276293	0.336251	0.736682	0.907087
1119	AFF4	9358.79	0.129463	0.0908076	1.42568	0.153961	0.47018
1120	UBE2D1	1319.6	0.125173	0.101866	1.2288	0.219148	0.559585
1121	RHOBTB1	811.955	0.165238	0.28057	0.588936	0.555904	0.824576
1122	SMC1A	16142.9	-0.0773574	0.128126	-0.603758	0.546004	0.819272
1123	HSD17B10	4091.16	-0.0327665	0.119607	-0.27395	0.784123	0.926866
1124	MARK2	3384.95	0.128523	0.112145	1.14604	0.251778	0.591109
1125	HMMR	5211.21	0.25807	0.150561	1.71405	0.0865193	0.353278
1126	CHFR	1709.6	0.131219	0.263537	0.497912	0.618546	0.855574
1127	TRHDE	654.859	0.673418	0.552637	1.21855	0.223013	0.564453
1128	P4HA2	5076.56	0.0389161	0.224461	0.173376	0.862356	0.959106
1129	FCGR2B	6.71478	2.34919	0.518207	4.5333	5.80706e-06	0.000491554
1130	NFATC3	2241.16	-0.173855	0.104176	-1.66885	0.0951468	0.371061
1131	TRNT1	1615.08	-0.000730743	0.115602	-0.00632121	0.994956	0.998869
1132	ACADVL	14274.9	0.070979	0.101668	0.698148	0.485085	0.783396
1133	STK10	3523.75	0.194085	0.165985	1.16929	0.242285	0.582912
1134	FBXW11	5003.04	0.187715	0.0792128	2.36975	0.0177999	0.147388
1135	CRMP1	1518.13	-0.764214	0.360719	-2.11858	0.0341257	0.213417
1136	EVC	2022.5	-0.151357	0.303675	-0.498419	0.618189	0.855297
1137	DERL2	2415.45	0.00150754	0.0965017	0.0156219	0.987536	0.997119
1138	SIDT1	32.3511	0.305445	0.400099	0.763425	0.44521	0.755521
1139	IRAG1	32.6462	0.608916	0.441283	1.37988	0.167625	0.490857
1140	TMEM38A	562.503	-0.710895	0.25945	-2.74001	0.00614371	0.0762688
1141	AP1M1	3838.21	0.035533	0.145119	0.244854	0.806569	0.937374
1142	PVR	8408.28	0.127402	0.158171	0.805474	0.420546	0.737855
1143	XRCC1	2544.77	-0.122728	0.112313	-1.09274	0.27451	0.614119
1144	SCARB1	6369.38	0.270992	0.200834	1.34934	0.177229	0.505745
1145	CYP2W1	20.6879	-0.78791	0.369712	-2.13115	0.0330769	0.210486
1146	MCM2	10927.5	-0.131893	0.129122	-1.02147	0.307033	0.646142
1147	MOV10L1	44.5163	0.733424	0.570824	1.28485	0.198845	0.535503
1148	PANX2	702.51	0.393976	0.286206	1.37655	0.168652	0.492716
1149	SELENOO	1379.17	-0.118904	0.110987	-1.07133	0.284021	0.623159
1150	TP63	2947.01	-2.59111	0.582796	-4.446	8.74829e-06	0.000664748
1151	ALPK1	879.329	0.170682	0.219011	0.779332	0.435784	0.748466
1152	LLGL2	3343.25	0.636229	0.329242	1.93241	0.053309	0.272159
1153	PDE8A	3182.57	0.330405	0.129118	2.55894	0.0104993	0.107339
1154	CLCN4	658.122	0.395	0.291378	1.35563	0.175217	0.502647
1155	NLE1	2253.48	-0.0655033	0.0990051	-0.661616	0.508217	0.798802
1156	SDHA	12502.8	-0.146934	0.137288	-1.07027	0.2845	0.623792
1157	SMARCE1	9645.55	-0.174448	0.0941434	-1.853	0.0638823	0.300849
1158	FNDC8	3.31203	-0.238218	0.299638	-0.79502	0.426602	0.742373
1159	GSDMB	956.487	0.0934882	0.247535	0.377677	0.705671	0.8929
1160	KDM5A	5184.29	0.0355098	0.106676	0.332876	0.739228	0.908023
1161	ADAM11	328.415	-0.442533	0.309478	-1.42994	0.152736	0.468063
1162	PPP2R3A	1635.48	0.331767	0.225069	1.47407	0.140464	0.450814
1163	FERMT2	5375.03	-0.109237	0.279108	-0.391378	0.695518	0.88882
1164	DHRS9	79.966	-0.846777	0.503485	-1.68183	0.0926015	0.364926
1165	CD5L	1.22277	0.513251	0.740874	0.692765	0.488457	0.785735
1166	PTGS2	1598.89	-0.136219	0.471754	-0.28875	0.772773	0.92231
1167	IGF2BP2	5726.77	0.227601	0.201843	1.12762	0.259482	0.599468
1168	MAP3K13	1905.78	0.116607	0.143394	0.813197	0.416105	0.734424
1169	ST6GAL1	1285.08	-0.0338718	0.359607	-0.0941911	0.924957	0.978228
1170	TBX21	2.9604	0.534319	0.504187	1.05976	0.289252	0.629146
1171	FRY	377.293	0.275859	0.356368	0.774084	0.438881	0.750236
1172	PICALM	12823.8	0.148024	0.125118	1.18308	0.236779	0.578735
1173	GLI2	1190.72	-0.213072	0.370066	-0.575768	0.564772	0.828397
1174	CLASP1	5053.96	-0.226829	0.0991398	-2.28798	0.022139	0.167463
1175	MRPS34	3919.5	0.0389221	0.0946901	0.411048	0.681037	0.883106
1176	NOTCH3	4113.4	-0.487165	0.400816	-1.21543	0.224201	0.565771
1177	CLNS1A	7071.06	0.345186	0.127346	2.7106	0.00671608	0.0812359
1178	PPP2R2C	1463.71	0.208791	0.467252	0.446849	0.654984	0.871246
1179	TEAD2	1501.67	-0.378077	0.259379	-1.45762	0.144945	0.45644
1180	EED	2394.48	0.0642722	0.10946	0.587177	0.557085	0.825249
1181	CDHR2	45.734	1.38475	0.366847	3.77474	0.000160174	0.00652558
1182	SNCB	34.8886	-1.08802	0.532197	-2.0444	0.040914	0.236104
1183	TSG101	3422.4	0.227873	0.0899828	2.5324	0.0113283	0.112291
1184	NCBP3	5198.86	-0.220753	0.0938405	-2.35243	0.0186512	0.151745
1185	ATP2A3	698.466	0.695896	0.379365	1.83437	0.066599	0.307168
1186	CA12	4176.94	-0.311149	0.501094	-0.620938	0.53464	0.814821
1187	MGLL	4481.26	-0.0498312	0.364166	-0.136837	0.89116	0.967239
1188	NTN4	3521.86	0.580469	0.356054	1.63028	0.103042	0.386026
1189	BCS1L	2104.72	-0.0532831	0.0875077	-0.608897	0.542593	0.817549
1190	NUAK1	2285.05	0.0435578	0.265487	0.164067	0.869678	0.961164
1191	DPP8	3342.5	0.0432714	0.0789672	0.547966	0.583715	0.83945
1192	SLC24A1	880.94	0.270671	0.146187	1.85153	0.0640929	0.30132
1193	ZNF532	3955.17	-0.0561329	0.246892	-0.227359	0.820145	0.942841
1194	LMAN1	14072.6	0.00166106	0.16113	0.0103088	0.991775	0.998304
1195	HACD3	11408.5	-0.0852233	0.0968739	-0.879734	0.379003	0.70863
1196	IPCEF1	31.5288	-1.58377	0.441236	-3.58939	0.000331448	0.0109835
1197	ZZEF1	4461.07	0.000313187	0.0882139	0.00355032	0.997167	0.999099
1198	NOX3
1199	ENO1	157378	0.101561	0.121546	0.835578	0.403393	0.725077
1200	SLC12A1	4.31665	-0.205274	0.460433	-0.445829	0.655721	0.871458
1201	MYDGF	6731.25	-0.0727655	0.1289	-0.564511	0.572406	0.832778
1202	ANO8	1120.75	-0.357794	0.166867	-2.14419	0.0320181	0.206317
1203	TUBE1	1351.83	0.136421	0.180628	0.755257	0.450095	0.759144
1204	ARHGEF10L	1230.02	-0.0481328	0.205155	-0.234616	0.814507	0.940807
1205	TXK	96.0757	0.202648	0.350752	0.577754	0.56343	0.8281
1206	WSCD2	5.60493	0.650826	0.627718	1.03681	0.299823	0.639373
1207	TACR2	20.8314	-0.0032204	0.265833	-0.0121144	0.990334	0.998119
1208	ACTR6	1716.38	0.022139	0.0946861	0.233815	0.815129	0.940922
1209	TIPIN	1294.77	-0.0522144	0.129264	-0.403935	0.68626	0.884028
1210	SRI	5880.31	0.0420332	0.160815	0.261376	0.793802	0.931586
1211	EIF4G3	7408.62	-0.10675	0.110563	-0.965516	0.334287	0.670749
1212	NUP37	2657.16	0.121102	0.110079	1.10014	0.271273	0.611049
1213	SEMA3A	3320.83	0.0893082	0.352179	0.253587	0.799815	0.93486
1214	GTSE1	4130.02	-0.125872	0.142463	-0.883539	0.376945	0.706636
1215	SEMA3C	8594.54	-0.293902	0.300304	-0.978682	0.327737	0.664766
1216	TTC38	1479.11	-0.131311	0.122959	-1.06792	0.285555	0.625267
1217	ACAT1	4654.15	0.13771	0.139398	0.987892	0.323206	0.660687
1218	GRAMD4	1933.59	-0.3595	0.196568	-1.82889	0.0674162	0.308856
1219	CELSR1	6748.95	-0.177696	0.29478	-0.602807	0.546637	0.81934
1220	WNT8B	9.52326	-0.419069	0.342269	-1.22439	0.220806	0.561656
1221	ZNF638	7486.1	-0.154978	0.0751805	-2.06141	0.0392635	0.231217
1222	SLC25A40	1839.24	-0.107891	0.117028	-0.921924	0.356568	0.689705
1223	TIMM21	1966.06	-0.0720121	0.125746	-0.572681	0.566861	0.829503
1224	ADD2	1559.12	-0.868944	0.456397	-1.90392	0.0569201	0.282747
1225	FGF4	0.9209	0.933065	0.889711	1.04873	0.294303	0.634723
1226	RASAL2	4582.4	0.173869	0.135434	1.28379	0.199215	0.535814
1227	VPS9D1	709.444	0.16039	0.173562	0.924111	0.355428	0.688784
1228	ZNF37A	2191.8	-0.330609	0.154277	-2.14295	0.0321171	0.206736
1229	MARK3	6111.4	-0.123544	0.0766673	-1.61143	0.107086	0.394497
1230	SLC25A3	27752.7	-0.0873618	0.0822056	-1.06272	0.287908	0.627642
1231	FNDC3B	9220.58	0.317052	0.173	1.83267	0.0668516	0.307763
1232	FOSL2	10053.2	0.368263	0.201771	1.82516	0.0679774	0.310295
1233	CACNG5	13.778	-3.032	0.653744	-4.63791	3.51955e-06	0.000326698
1234	CACNG4	1116.15	1.14557	0.487899	2.34797	0.0188759	0.152737
1235	FRYL	5056.63	0.0636971	0.108254	0.588404	0.556261	0.824949
1236	FSCN1	16217.7	-0.486605	0.246927	-1.97064	0.048765	0.259926
1237	ACTB	242393	-0.108807	0.133192	-0.816912	0.413978	0.733111
1238	MOCOS	1472.81	0.405453	0.326175	1.24305	0.213848	0.553404
1239	PLD1	1385.5	0.0319367	0.249769	0.127865	0.898256	0.970979
1240	ATP12A	9.44643	-1.11589	0.473336	-2.3575	0.0183983	0.150286
1241	WDR62	3071.93	0.0417329	0.150464	0.27736	0.781503	0.926249
1242	DLG1	9256.17	0.258341	0.163614	1.57897	0.114343	0.407331
1243	RAB7A	18994.8	0.0487374	0.105168	0.463425	0.64306	0.866311
1244	SEC31B	680.41	-0.261037	0.194907	-1.33929	0.180476	0.510551
1245	SART3	6138.2	-0.189207	0.0766917	-2.46711	0.0136207	0.125293
1246	ARHGAP15	6.21683	-0.0124699	0.355724	-0.035055	0.972036	0.992577
1247	TUBA3D	20.0669	0.0307096	0.231571	0.132614	0.894499	0.969184
1248	PAX2	132.887	-0.922569	0.604976	-1.52497	0.127267	0.429262
1249	EXOSC7	2742.22	-0.0915142	0.0950842	-0.962454	0.335822	0.671916
1250	KIFAP3	1971.18	-0.215992	0.174035	-1.24108	0.214576	0.554321
1251	MKRN2	3272.18	-0.0571716	0.0867491	-0.659045	0.509867	0.799549
1252	MCM6	8465.81	-0.141386	0.114905	-1.23047	0.218522	0.559091
1253	REXO2	4979.57	0.548706	0.141122	3.88815	0.000101009	0.00451111
1254	RBM7	2364.29	0.359955	0.122673	2.93426	0.0033434	0.0535641
1255	RBMS2	5394.38	0.51729	0.165117	3.13287	0.00173106	0.0347424
1256	BAZ2A	10910.4	-0.0817205	0.0924068	-0.884356	0.376504	0.706437
1257	PTPN23	3687.53	0.0873787	0.0869387	1.00506	0.314868	0.653789
1258	MLH1	2950.29	0.169819	0.19459	0.872702	0.382825	0.710764
1259	UNG	4887.87	0.0150598	0.125533	0.119967	0.904509	0.972535
1260	FMO4	99.3305	-0.224812	0.248074	-0.906232	0.364813	0.696098
1261	KLHL20	1500.66	-0.0633749	0.0807073	-0.785243	0.432311	0.746424
1262	RGS11	118.296	0.139095	0.445927	0.311923	0.755099	0.913517
1263	SLC46A1	1694.88	-0.0252491	0.175886	-0.143554	0.885853	0.965348
1264	PLXNA2	2329.12	-0.373107	0.395232	-0.94402	0.34516	0.680038
1265	SPAG5	8490.74	-0.0531373	0.117209	-0.453356	0.650292	0.868896
1266	ANKRD13A	4349.83	0.257189	0.187634	1.3707	0.17047	0.494928
1267	TPD52	5632.93	0.266191	0.225314	1.18142	0.237435	0.579335
1268	ACACB	858.486	-0.430097	0.216138	-1.98992	0.0466	0.253514
1269	TRAF4	4828.36	0.0556678	0.136248	0.408579	0.682849	0.883294
1270	PAG1	969.299	0.842841	0.333979	2.52363	0.0116149	0.113965
1271	GPATCH1	1025.58	-0.0849057	0.0925811	-0.917096	0.359093	0.692085
1272	ICAM3	350.679	0.146382	0.177995	0.822393	0.410853	0.731032
1273	NT5C2	6694.08	0.386968	0.125325	3.08772	0.00201697	0.0384944
1274	MCAM	8984.96	-0.537892	0.423332	-1.27062	0.203865	0.54164
1275	GPC4	3102.73	-0.568518	0.464341	-1.22435	0.220819	0.561656
1276	MBNL3	973.761	-0.219407	0.315345	-0.695768	0.486574	0.784445
1277	CAMSAP3	681.926	0.0692165	0.374564	0.184792	0.853392	0.95597
1278	RAP1GAP	954.901	0.629933	0.354961	1.77465	0.0759553	0.328632
1279	XAB2	3433.1	-0.0301891	0.106142	-0.284422	0.776087	0.923649
1280	ARHGEF1	4878.92	-0.0491776	0.111507	-0.441027	0.659193	0.873335
1281	STXBP2	3113.46	0.192041	0.29017	0.661824	0.508084	0.79867
1282	MAP2K7	2546.26	-0.0804643	0.0907809	-0.886357	0.375425	0.705384
1283	NMRK2	0.856221	0.383219	0.785161	0.488076	0.625496	0.858657
1284	DGKD	4680.18	0.151048	0.167659	0.900924	0.367629	0.698694
1285	CTTNBP2	262.95	-1.17448	0.523451	-2.24373	0.0248496	0.179235
1286	ACTL6B	1.86332	-2.44093	0.585406	-4.16963	3.05096e-05	0.00181911
1287	RARB	505.24	-0.251509	0.463038	-0.54317	0.587013	0.841138
1288	TOP2B	10105	-0.142299	0.105155	-1.35323	0.175981	0.504032
1289	TM9SF3	14541.5	0.0337332	0.0856949	0.393643	0.693845	0.888324
1290	NFKB2	3826.99	-0.00216966	0.194429	-0.0111591	0.991096	0.998304
1291	UBE2T	3330.49	-0.0628137	0.131141	-0.478977	0.631955	0.861578
1292	PPP1R12B	1702.38	-0.305024	0.150848	-2.02206	0.0431705	0.243451
1293	DNAJC10	10546.5	0.0362679	0.116858	0.310358	0.756289	0.914138
1294	GTF3C1	8093.17	-0.0668215	0.107898	-0.619301	0.535718	0.815414
1295	IL4R	2330.11	0.212873	0.216712	0.982284	0.32596	0.662715
1296	USP33	4504.8	-0.0681564	0.0823352	-0.827792	0.407788	0.728331
1297	PAK3	171.362	-0.447108	0.490862	-0.910864	0.362367	0.694364
1298	CAPN6	18.3237	-0.768148	0.501521	-1.53164	0.125612	0.426448
1299	DCX	4.6336	-1.6425	0.470009	-3.49462	0.000474732	0.0139491
1300	SNRPA	4693.73	-0.202293	0.0694328	-2.91351	0.00357388	0.0556591
1301	SPAG6	6.4445	0.733439	0.471303	1.55619	0.119662	0.417005
1302	EXOSC5	1451.61	-0.00927556	0.107728	-0.086102	0.931385	0.980286
1303	APBB1IP	281.005	0.410673	0.567068	0.724203	0.468941	0.772833
1304	LRCH4	2514.03	0.00234143	0.131978	0.017741	0.985845	0.996761
1305	FAM76B	1566.19	0.19019	0.0989589	1.92191	0.0546174	0.276024
1306	SIRT6	1007.52	-0.0528685	0.0822614	-0.642689	0.520426	0.806354
1307	TYR	4.57736	-0.869285	0.369627	-2.35179	0.0186832	0.151854
1308	POLD3	2794.86	0.056222	0.104317	0.538953	0.589919	0.842808
1309	ACTN2	83.3258	-1.2999	0.501023	-2.59449	0.00947315	0.101684
1310	CAPZB	13616	-0.0324596	0.0866622	-0.374553	0.707993	0.894062
1311	GPR137B	662.353	-0.340492	0.282063	-1.20715	0.227375	0.569554
1312	JADE1	3170.34	0.127229	0.146269	0.869825	0.384396	0.711923
1313	SLC25A43	1647.44	0.269585	0.191512	1.40767	0.15923	0.478918
1314	UBE2A	5110.98	0.212529	0.102102	2.08154	0.0373845	0.224662
1315	FGFR1	7790.04	-0.138886	0.330059	-0.420793	0.673906	0.880909
1316	FKBP6	2.98619	-0.132574	0.369521	-0.358773	0.719765	0.900367
1317	SMC1B	103.651	1.0557	0.479287	2.20265	0.0276192	0.188797
1318	FBLN1	5323.66	-0.393836	0.379468	-1.03786	0.299333	0.63916
1319	ITGA8	16.0268	-2.16019	0.532877	-4.05384	5.03847e-05	0.00268998
1320	CST7	72.6781	0.3434	0.551017	0.623211	0.533146	0.814092
1321	MAP2	1716.97	0.687854	0.403139	1.70625	0.0879624	0.356182
1322	PIAS2	1473.62	-0.251933	0.123494	-2.04004	0.0413466	0.237594
1323	AMPH	518.935	-0.344901	0.594825	-0.579835	0.562026	0.82769
1324	ARAF	3087.18	0.156372	0.100789	1.55149	0.120785	0.419042
1325	MCCC1	2370.23	-0.131045	0.165158	-0.793451	0.427515	0.743146
1326	LAMP3	643.42	0.1363	0.429489	0.317353	0.750976	0.911673
1327	FAP	398.465	-1.20427	0.536093	-2.24638	0.0246794	0.178462
1328	NEBL	1612.64	0.349325	0.405019	0.862489	0.388418	0.714709
1329	ACER3	2387.63	0.0956718	0.13061	0.732501	0.463863	0.76951
1330	UBE2K	7787.09	-0.00193736	0.0969101	-0.0199914	0.98405	0.996014
1331	PIK3C3	2155.33	0.0821463	0.130297	0.630453	0.528398	0.811031
1332	N4BP2	1548.49	-0.0985479	0.157276	-0.626592	0.530927	0.812529
1333	TIGAR	1648.47	-0.239437	0.167207	-1.43198	0.152151	0.467056
1334	TULP3	2988.32	0.0494266	0.138625	0.356549	0.72143	0.900936
1335	SYNJ2	5092.61	0.151307	0.214591	0.705092	0.480753	0.779947
1336	ADCY2	12.4496	0.316289	0.561777	0.563015	0.573424	0.833062
1337	PPP2R5C	7010.45	0.0975105	0.083263	1.17111	0.241553	0.582472
1338	RBFOX1	4.93105	-2.13021	0.562162	-3.78931	0.000151065	0.00627975
1339	GNB1	24863	-0.177014	0.091574	-1.93302	0.0532338	0.271945
1340	HOXA9	696.881	-1.16822	0.481764	-2.42487	0.0153137	0.134073
1341	EDN1	1211.19	0.369386	0.422959	0.873339	0.382478	0.710385
1342	MLLT10	2881.14	-0.146375	0.107877	-1.35686	0.174825	0.502129
1343	ZCWPW1	268.62	0.164813	0.186476	0.883831	0.376787	0.706636
1344	ADCYAP1R1	10.4106	-1.65541	0.506739	-3.26679	0.00108775	0.0253502
1345	FGF20	5.89055	-0.654717	0.561846	-1.1653	0.243899	0.583738
1346	P2RY10	1.93051	0.410208	0.429633	0.954786	0.339686	0.675396
1347	ITM2A	62.9083	-1.44597	0.488897	-2.95762	0.00310027	0.0514726
1348	NRDC	13179.7	0.0508323	0.0898158	0.565962	0.57142	0.832334
1349	VDAC3	7614	0.129763	0.130471	0.994573	0.319944	0.657242
1350	PCM1	8142.79	-0.16973	0.14927	-1.13707	0.25551	0.595594
1351	TNRC6C	914.232	-0.289855	0.201251	-1.44026	0.149793	0.463303
1352	CBFA2T2	2474.34	-0.0232458	0.119195	-0.195024	0.845374	0.953429
1353	BRINP1	11.2004	-1.29289	0.646501	-1.99984	0.0455181	0.250027
1354	PKD2L2	7.22552	0.243729	0.33614	0.725083	0.468401	0.772488
1355	TP53INP2	1562.29	-0.00258446	0.210226	-0.0122937	0.990191	0.998072
1356	SDF4	11108.2	-0.0616534	0.120615	-0.511157	0.609241	0.85051
1357	MYH7B	45.7406	-0.251173	0.226866	-1.10715	0.268231	0.60871
1358	BPIFB2	0.635238	0.681473	0.649218	1.04968	0.293864	0.634363
1359	TP73	553.531	-0.617319	0.363412	-1.69868	0.0893802	0.358773
1360	UBE2D4	879.473	0.355518	0.116864	3.04216	0.00234885	0.0424013
1361	CLUL1	31.0568	-2.09972	0.405643	-5.17626	2.26374e-07	3.18817e-05
1362	RUNX1T1	38.3394	-0.896449	0.605797	-1.47979	0.138931	0.44889
1363	CDH17	155.61	1.70473	0.525061	3.24673	0.00116739	0.0268236
1364	THOC1	2435.03	-0.140967	0.105986	-1.33005	0.183503	0.515189
1365	FKBP7	558.414	-0.11408	0.270775	-0.421311	0.673528	0.880594
1366	OSBPL6	890.728	-0.126272	0.303424	-0.416158	0.677295	0.881922
1367	SLC1A3	3341.35	-0.276862	0.468411	-0.591068	0.554475	0.824085
1368	XRCC5	24898.3	-0.113986	0.091456	-1.24635	0.212637	0.551669
1369	LXN	469.1	1.15401	0.515347	2.23929	0.0251367	0.180433
1370	SP140	59.22	0.901594	0.349205	2.58184	0.00982738	0.10383
1371	MKNK1	1752.13	0.079291	0.127092	0.623886	0.532703	0.813723
1372	TNS1	2099.57	-0.30524	0.459395	-0.664439	0.506409	0.79752
1373	REXO1	2342.68	-0.161901	0.0886126	-1.82707	0.0676893	0.309298
1374	SAR1A	7013.97	-0.000490384	0.0832735	-0.00588884	0.995301	0.998936
1375	CDC14A	505.372	-0.153454	0.150075	-1.02252	0.306536	0.645577
1376	RAPGEF3	955.665	-0.418792	0.349411	-1.19857	0.230697	0.572809
1377	CEACAM1	597.012	1.05512	0.428321	2.4634	0.0137628	0.126174
1378	SENP1	2154.15	0.103264	0.0933358	1.10637	0.268567	0.60871
1379	CIC	5070.91	-0.16036	0.114424	-1.40146	0.161077	0.481344
1380	LIPE	270.387	-0.061418	0.289263	-0.212325	0.831853	0.947942
1381	PAFAH1B3	2368.62	-0.205121	0.15447	-1.3279	0.184212	0.51637
1382	OPHN1	1087.09	0.486534	0.207336	2.3466	0.0189456	0.152818
1383	AFM	0.591987	0.479112	0.810646	0.591025	0.554504	0.824085
1384	KIF22	6384.27	-0.146887	0.108678	-1.35159	0.176507	0.50439
1385	SCGN	3.06525	-1.47288	0.483146	-3.04852	0.00229971	0.0418379
1386	CARMIL1	1970.67	-0.155091	0.210084	-0.738233	0.460373	0.766905
1387	PGM1	5108.38	0.365958	0.165952	2.2052	0.0274399	0.18831
1388	DDX1	10706.5	-0.0712142	0.0889304	-0.800786	0.423255	0.740173
1389	DNM2	10003.9	-0.0263161	0.118127	-0.222777	0.823709	0.943949
1390	EPB41L2	9954.72	-0.116142	0.229301	-0.506507	0.612501	0.852554
1391	RIMS1	61.7322	-0.455894	0.582635	-0.782469	0.433939	0.747326
1392	MOXD1	1303.02	-0.153508	0.479181	-0.320355	0.748699	0.911219
1393	STX7	2818.53	0.169318	0.108726	1.55729	0.119402	0.416721
1394	RABL2B	1389.86	-0.109583	0.123744	-0.885567	0.375851	0.705941
1395	KEAP1	5116.46	0.0127531	0.104979	0.121483	0.903309	0.972352
1396	DDX43	217.176	1.10952	0.68325	1.62389	0.104399	0.388777
1397	PTPRH	584.317	0.750789	0.318219	2.35935	0.0183071	0.150026
1398	DCT	398.452	0.822297	0.565032	1.45531	0.145583	0.457207
1399	SLC35C2	3712.69	0.0605204	0.106831	0.566506	0.57105	0.832079
1400	CRYBG3	1801.02	-0.0845559	0.184884	-0.457347	0.647422	0.867901
1401	EPHA6	37.3202	-0.0395993	0.529015	-0.0748548	0.94033	0.982154
1402	SCTR	3.3417	-0.439857	0.723998	-0.607538	0.543494	0.817968
1403	RFX3	740.153	-0.759673	0.210478	-3.60927	0.000307059	0.0104075
1404	RIF1	6871.04	-0.132501	0.0868116	-1.5263	0.126935	0.428811
1405	RAB21	3664.1	0.131967	0.0909657	1.45073	0.146855	0.458909
1406	SLC4A4	539.532	-0.887645	0.462924	-1.91747	0.0551777	0.277935
1407	SMARCA2	3385.33	-0.335949	0.240063	-1.39942	0.161687	0.482198
1408	RDH8
1409	SESN1	686.309	-0.0582328	0.162905	-0.357464	0.720745	0.900602
1410	MID2	659.426	0.326358	0.330826	0.986494	0.323891	0.661425
1411	DNAAF6
1412	COL5A3	160.83	-0.619113	0.499126	-1.2404	0.214829	0.554362
1413	SRCAP	4100.94	-0.0180093	0.117535	-0.153225	0.878221	0.963099
1414	PUM3	3787.91	-0.273886	0.139099	-1.969	0.0489531	0.260589
1415	CPB2	5.3468	-0.243675	0.327076	-0.74501	0.456266	0.764372
1416	CHRNA3	64.3673	-0.782316	0.279334	-2.80065	0.00509998	0.068182
1417	KCNN2	41.2834	1.14336	0.512546	2.23074	0.0256981	0.182456
1418	CNOT4	1355.19	-0.122581	0.0740865	-1.65457	0.0980117	0.376049
1419	PSEN1	4147.02	-0.000113186	0.10381	-0.00109033	0.99913	0.999436
1420	CPOX	3005.52	-0.300579	0.184631	-1.628	0.103525	0.386757
1421	CLDND1	5538.94	-0.243402	0.129195	-1.88399	0.0595666	0.289727
1422	MOK	2562.43	-0.091732	0.287244	-0.319352	0.74946	0.911219
1423	HSP90AA1	136071	-0.223614	0.139034	-1.60834	0.107762	0.395676
1424	RBL1	2304.73	-0.0283277	0.12634	-0.224218	0.822588	0.943352
1425	DLGAP4	4492.67	0.115253	0.125192	0.920606	0.357256	0.690219
1426	IGSF9B	1159.05	-0.650044	0.439479	-1.47912	0.139107	0.44889
1427	NDC80	3461.25	0.178808	0.140451	1.2731	0.202983	0.540615
1428	AP4E1	1944.25	0.0120761	0.100681	0.119943	0.904528	0.972535
1429	RSBN1	1276.48	-0.52675	0.122507	-4.29975	1.70994e-05	0.00114489
1430	MAGI3	1413.22	-0.17465	0.167224	-1.04441	0.296296	0.636417
1431	CXCL2	708.677	-0.13072	0.483134	-0.270567	0.786724	0.927525
1432	AFP	34.1277	0.616462	0.495662	1.24372	0.213604	0.55286
1433	COL4A4	365.302	1.02587	0.41164	2.49215	0.0126973	0.119996
1434	TCF7	912.829	0.0244827	0.283333	0.0864095	0.931141	0.980286
1435	OSTM1	2971.54	0.0542289	0.196619	0.275807	0.782696	0.92651
1436	CDH7	46.5517	-0.0607077	0.588792	-0.103106	0.917879	0.977322
1437	IMPG2	25.8771	-0.264964	0.276826	-0.957148	0.338492	0.674138
1438	PCNP	8483.71	-0.00740769	0.0762633	-0.0971331	0.922621	0.978228
1439	EXD2	1825.45	-0.115764	0.129982	-0.890614	0.373136	0.703511
1440	ARG2	697.454	-0.406173	0.267265	-1.51974	0.128576	0.431465
1441	MEF2C	813.005	-0.0200309	0.400215	-0.0500503	0.960082	0.988054
1442	CACNA1S	1.73707	0.0167591	0.531825	0.0315124	0.974861	0.993049
1443	PKP1	6766.94	-4.1143	0.62256	-6.60868	3.8775e-11	2.04344e-08
1444	UBA5	3435.55	-0.00270199	0.084481	-0.0319834	0.974485	0.993049
1445	STK17B	1791.02	0.28056	0.167848	1.67151	0.0946201	0.370165
1446	CDC14B	2006.6	0.0287686	0.119068	0.241615	0.809079	0.938458
1447	ZNF510	962.781	-0.0872947	0.104017	-0.839236	0.401337	0.724138
1448	LRP2	33.8961	0.469908	0.424522	1.10691	0.268333	0.60871
1449	ZNF506	623.332	0.218915	0.285152	0.767711	0.442659	0.753225
1450	JMJD4	1484.97	0.0874536	0.097792	0.894282	0.371171	0.702075
1451	DUSP12	1851.05	-0.044419	0.104517	-0.424995	0.67084	0.879082
1452	AACS	2842.98	0.0159508	0.106836	0.149302	0.881315	0.964125
1453	DELE1	3704.82	0.161442	0.0910193	1.77372	0.0761102	0.328858
1454	SLC13A1
1455	CADPS2	752.836	-0.885936	0.380673	-2.32729	0.0199498	0.15707
1456	PCDHGA2	129.135	0.28304	0.414615	0.682658	0.494823	0.789596
1457	PHLPP1	1278.28	-0.0981566	0.172533	-0.568916	0.569413	0.830959
1458	ATP8B1	3113.33	0.525521	0.304352	1.72669	0.0842236	0.347459
1459	IL12RB2	65.2453	-0.150782	0.287065	-0.525253	0.599408	0.846518
1460	SMARCD3	1169.36	-0.797783	0.247272	-3.22635	0.00125382	0.0281756
1461	WDR70	2194.37	-0.0443452	0.110564	-0.401081	0.68836	0.885146
1462	FYB1	147.458	-0.0422016	0.493141	-0.0855773	0.931802	0.980286
1463	MPP4	105.627	0.705133	0.500223	1.40964	0.158647	0.478142
1464	STRADB	1424.77	0.0486784	0.154733	0.314596	0.753068	0.912695
1465	BZW1	22915	0.0827338	0.125845	0.657427	0.510907	0.800443
1466	PGR	6.9014	1.61349	0.533409	3.02486	0.00248748	0.0444186
1467	C1QTNF3	124.633	-0.228301	0.234103	-0.975216	0.329453	0.666371
1468	ME2	3735.7	-0.189512	0.165593	-1.14444	0.25244	0.592204
1469	C5ORF22	2690.83	0.144214	0.109582	1.31604	0.188161	0.521898
1470	CCNT2	3205.93	-0.171656	0.0930487	-1.8448	0.0650662	0.303411
1471	FAM135A	1246.62	-0.283929	0.170986	-1.66054	0.0968066	0.373931
1472	COL19A1	11.8036	0.304909	0.501768	0.607668	0.543408	0.817931
1473	EPB41L3	1974.27	0.763662	0.563954	1.35412	0.175698	0.503486
1474	COBLL1	2163.41	-0.530458	0.291247	-1.82133	0.068556	0.311111
1475	DLG3	2458.63	0.1005	0.236676	0.424631	0.671106	0.879219
1476	KCNK2	123.827	-0.281484	0.465668	-0.604473	0.545529	0.819109
1477	TRAF5	1341.83	-0.394722	0.207971	-1.89797	0.0577007	0.284962
1478	MRPL22	1794.24	-0.00249854	0.0969167	-0.0257803	0.979433	0.994655
1479	GEMIN5	3553.71	-0.126608	0.109789	-1.1532	0.248828	0.589276
1480	OPRK1	10.5947	-0.310317	0.561565	-0.552593	0.580542	0.838529
1481	NFE2L1	23434.4	0.245605	0.130016	1.88904	0.0588859	0.287942
1482	SEMA5B	34.3211	-0.890006	0.540699	-1.64603	0.099758	0.378834
1483	GSK3B	5400.52	0.0181416	0.0830318	0.21849	0.827047	0.945586
1484	ITGB5	10520.5	0.365157	0.201615	1.81116	0.0701164	0.315215
1485	ERC1	5732.11	-0.0102452	0.169838	-0.0603235	0.951898	0.985435
1486	XPO1	21719.8	-0.0585872	0.0703777	-0.832468	0.405145	0.726308
1487	RNF13	2581.77	0.080527	0.133965	0.601104	0.547771	0.820115
1488	TRPM3	20.7294	-0.267803	0.511569	-0.523493	0.600631	0.847312
1489	PALB2	1420.36	0.096346	0.0898491	1.07231	0.283582	0.622948
1490	DOP1A	988.173	-0.275004	0.14857	-1.851	0.0641693	0.301571
1491	LYRM2	3082.65	-0.0525985	0.102397	-0.513671	0.607482	0.849948
1492	BCKDHB	1181.2	-0.179805	0.132512	-1.35689	0.174815	0.502129
1493	KAT6A	4883.06	-0.164941	0.103226	-1.59786	0.110075	0.400551
1494	TUT7	2042.92	-0.00969659	0.101099	-0.0959118	0.923591	0.978228
1495	ULK2	1143.17	0.120286	0.287581	0.418267	0.675752	0.881357
1496	GRHL2	2375.65	-0.122027	0.580497	-0.210211	0.833503	0.94865
1497	TNPO1	17808.1	0.093139	0.10588	0.879666	0.37904	0.70863
1498	PLOD1	13205.2	-0.0418347	0.208082	-0.201049	0.840661	0.951474
1499	P2RX5	439.835	-0.322357	0.37237	-0.865691	0.38666	0.713349
1500	ITGAE	1292.75	0.110619	0.118862	0.930649	0.352035	0.685728
1501	DIS3	4221.58	-0.168281	0.0901214	-1.86727	0.0618641	0.295778
1502	PIBF1	956.441	-0.0371962	0.104628	-0.355509	0.722208	0.900936
1503	TDRD3	880.662	-0.229006	0.136645	-1.67592	0.0937532	0.367566
1504	NUFIP1	910.118	-0.293552	0.0989956	-2.9653	0.00302383	0.0507162
1505	PDS5B	2797.61	-0.398434	0.101564	-3.92297	8.74652e-05	0.00409432
1506	OXCT1	3852.62	-0.349671	0.238417	-1.46663	0.142476	0.452688
1507	RRAGB	627.839	0.227441	0.167788	1.35552	0.175251	0.502647
1508	EPYC	1.38402	-0.0160541	0.671536	-0.0239065	0.980927	0.995371
1509	CYLD	2511.6	0.358276	0.17685	2.02587	0.0427783	0.242728
1510	SLC27A5	446.482	-0.281435	0.211717	-1.3293	0.18375	0.515528
1511	ZNF324	833.27	-0.1806	0.123012	-1.46815	0.142064	0.452103
1512	ZNF671	195.819	0.554531	0.353225	1.56991	0.116437	0.410848
1513	ZNF416	299.814	0.270012	0.153789	1.75573	0.0791351	0.336324
1514	ZNF586	537.778	0.140781	0.124762	1.1284	0.259151	0.599221
1515	ZNF446	707.644	-0.186447	0.135955	-1.37139	0.170253	0.494866
1516	ZNF264	1334.11	0.053728	0.18964	0.283316	0.776935	0.923762
1517	RPS5	39746.7	-0.170937	0.128314	-1.33218	0.182801	0.513661
1518	FAT1	27700.4	-0.241208	0.235061	-1.02615	0.30482	0.644808
1519	CHMP2B	3589.4	0.0399181	0.167509	0.238304	0.811645	0.939298
1520	SMAP2	1967.2	-0.117374	0.147912	-0.793541	0.427463	0.743146
1521	PPIE	3188.49	0.085372	0.0986243	0.865629	0.386694	0.713349
1522	ZMPSTE24	5938.77	0.0859446	0.102563	0.837968	0.402048	0.724654
1523	STARD7	11639.5	-0.0655471	0.0825628	-0.793905	0.427251	0.742933
1524	NOA1	1842.06	-0.168803	0.106396	-1.58655	0.112615	0.404922
1525	REST	3113.09	-0.0933123	0.0911246	-1.02401	0.305832	0.645298
1526	HAL	30.4024	0.809833	0.321063	2.52235	0.0116573	0.114244
1527	SSH1	6604.67	0.0989939	0.131137	0.754887	0.450317	0.759144
1528	GSTP1	22861.6	-0.683674	0.274338	-2.49208	0.0126996	0.119996
1529	APLP2	56049.4	0.421946	0.17284	2.44125	0.0146364	0.130878
1530	FAM234B	1045.76	0.0598481	0.17654	0.339007	0.734605	0.905821
1531	SLCO1A2	151.32	-1.8235	0.532981	-3.42133	0.000623161	0.0169113
1532	WBP11	8149.57	0.0448782	0.0981449	0.457265	0.647481	0.867901
1533	EIF3I	16587.5	0.0778851	0.0857802	0.907962	0.363898	0.695806
1534	NKAIN1	59.4499	0.208777	0.362568	0.575829	0.564731	0.828397
1535	COL16A1	2249.71	-0.0248595	0.43426	-0.0572456	0.95435	0.986376
1536	TXLNA	8224.41	-0.00497778	0.0894276	-0.0556627	0.95561	0.986475
1537	NCOA1	2010.05	0.100031	0.129856	0.770322	0.441109	0.752271
1538	AGBL5	2877.92	-0.0216215	0.111845	-0.193317	0.846711	0.95392
1539	EFR3B	667.199	0.096741	0.383881	0.252007	0.801035	0.935077
1540	KIF3C	2322.1	-0.111587	0.223077	-0.500216	0.616923	0.854436
1541	RAB10	12110.8	0.298073	0.110311	2.70212	0.00688997	0.0826442
1542	GCKR	14.1168	0.297795	0.51971	0.573001	0.566644	0.829501
1543	HADHA	12908.2	0.00253897	0.0916552	0.0277014	0.9779	0.994024
1544	MAPRE3	952.16	0.169289	0.178631	0.947706	0.343279	0.678954
1545	CAD	9936.87	-0.148765	0.116287	-1.27929	0.200794	0.537943
1546	CD59	27943.8	0.192649	0.231909	0.830709	0.406138	0.727096
1547	CD82	2935.67	-0.236277	0.325964	-0.724858	0.468539	0.77256
1548	BCORL1	1434.48	-0.036559	0.18494	-0.19768	0.843295	0.952787
1549	ATRX	6965.28	-0.036283	0.0878911	-0.412817	0.679741	0.882527
1550	FCN1
1551	MYNN	1566.36	-0.0652384	0.096333	-0.677217	0.498268	0.792852
1552	MECOM	1730.43	-0.121499	0.357872	-0.339505	0.734229	0.905821
1553	SCAMP1	3497.21	0.0101197	0.103209	0.0980507	0.921892	0.978226
1554	PREP	3535.29	-0.271555	0.125176	-2.16938	0.0300536	0.197978
1555	HACE1	1055.28	-0.300125	0.126428	-2.37388	0.0176021	0.146344
1556	SEH1L	4547.88	-0.144917	0.132937	-1.09012	0.27566	0.615227
1557	WDR47	1425.48	-0.449181	0.128782	-3.48791	0.000486807	0.014101
1558	WDFY1	4793.36	-0.288345	0.128747	-2.23963	0.0251149	0.180432
1559	OVGP1	99.2838	-0.282679	0.239289	-1.18133	0.237473	0.579335
1560	MAP3K4	2648.31	-0.276999	0.119958	-2.30913	0.0209366	0.161951
1561	PILRA	59.8482	-0.379977	0.282936	-1.34298	0.179278	0.508836
1562	IGSF9	834.376	-0.799185	0.411764	-1.94088	0.0522725	0.269526
1563	ABCB1	384.223	-0.342624	0.525676	-0.651778	0.514545	0.802612
1564	ZNF213	869.092	-0.0268035	0.11207	-0.239167	0.810976	0.939298
1565	AKR1B1	15778.9	-0.393766	0.33295	-1.18266	0.236945	0.57888
1566	CPNE3	6673.92	0.0703482	0.122234	0.575519	0.56494	0.828569
1567	WNT11	113.99	1.15191	0.444375	2.5922	0.0095364	0.102028
1568	MTIF2	3578.39	0.06354	0.0877709	0.72393	0.469109	0.772875
1569	DDHD2	3622.34	0.148752	0.148433	1.00214	0.316274	0.654823
1570	TTC39A	370.392	0.687623	0.340597	2.01887	0.0435003	0.244366
1571	EPS15	3932.05	0.160248	0.0900656	1.77924	0.0752005	0.326222
1572	ORC1	1788.71	-0.136388	0.14861	-0.917757	0.358746	0.691789
1573	MGST2	892.652	-0.184637	0.325136	-0.567876	0.570119	0.83139
1574	CHERP	4485.21	-0.223274	0.0798136	-2.79745	0.00515078	0.0686925
1575	USP40	3106.63	-0.0787155	0.114211	-0.68921	0.490691	0.786525
1576	POMGNT1	5294.12	0.131025	0.118909	1.10189	0.27051	0.610533
1577	RAD54L	1899.84	-0.0828845	0.119157	-0.695589	0.486686	0.784508
1578	MAST2	5408.27	0.189973	0.105189	1.80601	0.070917	0.316642
1579	DNAJA1	17739.8	0.0263391	0.111366	0.236508	0.813038	0.939986
1580	B4GALT1	9387.14	0.356603	0.174127	2.04795	0.0405646	0.235419
1581	CHMP5	5264.14	0.272014	0.0914879	2.97323	0.00294687	0.0495808
1582	NFX1	3295.12	0.0356543	0.0753426	0.473229	0.63605	0.862794
1583	AQP6	17.5274	0.497684	0.327415	1.52004	0.128501	0.431339
1584	DIMT1	2404.65	0.0290357	0.123693	0.234739	0.814411	0.940807
1585	IPO11	2533.21	-0.026259	0.0981	-0.267676	0.788949	0.928732
1586	FOLH1	56.3444	-1.81079	0.593457	-3.05125	0.00227888	0.0417313
1587	EIF2AK1	11944.7	-0.0375508	0.0929172	-0.404132	0.686116	0.884028
1588	NME8	0.646242	1.77748	1.18812	1.49605	0.134642	0.441961
1589	EPDR1	2949.1	0.165344	0.34305	0.481983	0.629818	0.861075
1590	SNX10	1472.05	0.166143	0.327663	0.507056	0.612116	0.852236
1591	SEPHS1	5823.33	-0.164266	0.109835	-1.49556	0.134768	0.442198
1592	MRPL28	4594.53	-0.0727822	0.0997191	-0.729872	0.465468	0.770998
1593	HBQ1	26.4421	-1.22836	0.632743	-1.94133	0.0522182	0.26937
1594	ITPKC	1199.68	0.0182964	0.135263	0.135265	0.892402	0.967992
1595	CEACAM6	897.314	1.55125	0.530699	2.92304	0.00346637	0.0546622
1596	FAT2	3491.25	-1.94259	0.561083	-3.46222	0.000535739	0.0151951
1597	RBM22	3629.37	-0.00484088	0.0713025	-0.0678922	0.945871	0.98385
1598	TMED2	20071.2	0.0214393	0.089397	0.239821	0.810469	0.939252
1599	ERO1B	694.435	-0.605244	0.232266	-2.60582	0.00916546	0.0993242
1600	ZFAND6	3933.79	0.175996	0.0940513	1.87128	0.0613063	0.294058
1601	HSD17B2	122.624	1.87793	0.54601	3.43936	0.000583084	0.0161182
1602	TXLNG	2669.27	-0.0874514	0.116921	-0.747955	0.454487	0.762943
1603	PPEF1	15.6475	0.0849529	0.449389	0.189041	0.850061	0.954846
1604	LAT2	428.362	1.27984	0.344052	3.71989	0.000199308	0.00758995
1605	HUWE1	26440.7	0.0445921	0.0919216	0.485111	0.627598	0.86035
1606	ZW10	2193.42	0.2227	0.108501	2.05252	0.0401193	0.234082
1607	ALG9	1794.42	0.0436643	0.106788	0.408886	0.682623	0.883278
1608	MYBPC2	8.07337	-0.287119	0.403678	-0.711256	0.476925	0.776745
1609	NOX4	54.6458	0.796298	0.729537	1.09151	0.275048	0.614674
1610	ACOX3	763.815	-0.0746754	0.109226	-0.683679	0.494178	0.789223
1611	MTMR2	4474.63	0.0307618	0.0975789	0.31525	0.752572	0.912406
1612	PPP1R15A	7719.93	-0.0051128	0.178074	-0.0287116	0.977095	0.993638
1613	HSD17B14	185.622	-0.3175	0.39598	-0.80181	0.422663	0.740061
1614	TRIP6	5953.03	-0.491896	0.262656	-1.87278	0.0610989	0.293638
1615	ACHE	170.351	-0.196059	0.376901	-0.520188	0.602933	0.847855
1616	FTL	100033	0.185146	0.229878	0.80541	0.420583	0.737855
1617	SRRT	10131	-0.253842	0.0856216	-2.96469	0.00302987	0.0507162
1618	BAX	3875.56	0.00972086	0.128794	0.075476	0.939836	0.982154
1619	NLK	1205.48	0.0659425	0.107064	0.61592	0.537948	0.816448
1620	PIGS	4895.98	-0.109715	0.125023	-0.877564	0.38018	0.709199
1621	ADAMTS2	593.531	1.11458	0.554327	2.01069	0.0443582	0.246574
1622	ATXN7L3	4618.07	-0.0718061	0.0854676	-0.840156	0.400821	0.724119
1623	PGS1	2373.47	0.0620671	0.103275	0.600987	0.547849	0.820133
1624	PSMC5	12280.1	0.104875	0.087568	1.19764	0.231059	0.572899
1625	UIMC1	2261	0.0297373	0.0888417	0.334722	0.737835	0.907476
1626	CETP	6.25029	0.0853724	0.391979	0.217799	0.827586	0.945804
1627	MMP2	10221.7	0.485626	0.536095	0.905859	0.365011	0.696098
1628	MT3	4.52282	-1.57645	0.608358	-2.59133	0.00956071	0.102221
1629	LPCAT2	2487.23	0.2026	0.338492	0.598538	0.549481	0.821231
1630	GNAO1	539.871	0.18333	0.461214	0.397494	0.691003	0.88707
1631	OGFOD1	4420.5	-0.0926756	0.0955149	-0.970273	0.33191	0.668857
1632	SH3BP2	3876.63	0.123017	0.194623	0.63208	0.527334	0.811031
1633	NOP14	4711.34	-0.0854998	0.108696	-0.786596	0.431518	0.745765
1634	ADD1	9657.58	-0.0651546	0.0927251	-0.702665	0.482265	0.781177
1635	L2HGDH	1708.95	-0.0928724	0.122178	-0.760138	0.447172	0.756906
1636	TXNDC16	752.292	-0.2353	0.166939	-1.4095	0.158688	0.478142
1637	RTRAF	7437.66	-0.0874579	0.0958415	-0.912526	0.361492	0.693814
1638	NID2	1615.46	-0.290001	0.529763	-0.547416	0.584093	0.839648
1639	GMCL1	2040.88	-0.0847398	0.0953734	-0.888506	0.374269	0.70459
1640	SF3B2	18856.6	-0.154198	0.0845704	-1.82331	0.0682559	0.310547
1641	KLHL42	3298.03	-0.15205	0.127446	-1.19306	0.232848	0.574638
1642	GNAS	56264	-0.186572	0.116741	-1.59817	0.110004	0.400551
1643	DNM1L	8196.36	-0.171575	0.101253	-1.69453	0.0901651	0.360241
1644	PTHLH	1759.19	-2.10901	0.439486	-4.79882	1.59605e-06	0.000166081
1645	PHACTR3	80.7214	1.0936	0.488368	2.23929	0.0251371	0.180433
1646	ERGIC2	4306.02	0.0806139	0.12401	0.650059	0.515654	0.803391
1647	TFAP2C	1556.75	0.221575	0.432155	0.51272	0.608147	0.849962
1648	AURKA	8714.61	0.0839041	0.134267	0.624906	0.532033	0.813438
1649	CASS4	19.4951	0.240818	0.306024	0.786927	0.431325	0.745588
1650	PIR	2017.41	0.27998	0.252944	1.10689	0.268344	0.60871
1651	AAMDC	644.724	0.470354	0.168156	2.79712	0.005156	0.068706
1652	RFX2	637.986	-0.20722	0.144597	-1.43309	0.151832	0.466694
1653	METTL2A	1961.63	-0.00408132	0.0828078	-0.0492866	0.960691	0.988077
1654	SULT2B1	266.679	0.825525	0.52582	1.56998	0.116421	0.410848
1655	ALG6	1043.28	-0.0804184	0.108594	-0.740545	0.458969	0.765765
1656	PTPN4	1329.22	0.0962286	0.130567	0.737003	0.46112	0.767741
1657	DDX18	9477.92	-0.0559959	0.0847222	-0.660935	0.508654	0.798944
1658	KHSRP	18745.9	-0.256126	0.106338	-2.4086	0.0160139	0.138175
1659	GNA11	5128.04	0.0273909	0.0930956	0.294223	0.768587	0.920595
1660	EDEM2	2236.37	0.272255	0.146805	1.85454	0.0636625	0.300333
1661	DNMT3B	1185.79	-0.295096	0.192572	-1.53239	0.125426	0.426271
1662	REM1	1.29907	0.150947	0.824191	0.183146	0.854684	0.956447
1663	TPX2	20500	0.0423714	0.127472	0.332398	0.739589	0.90805
1664	PDRG1	2008.85	0.0261035	0.0812788	0.32116	0.748089	0.910814
1665	EPB41L1	3757.3	-0.0388786	0.218289	-0.178106	0.858639	0.957674
1666	SLC15A1	127.412	3.07397	0.611435	5.02747	4.96985e-07	6.05913e-05
1667	DOCK9	3836.78	0.586424	0.200365	2.92678	0.0034249	0.0542703
1668	ANKRD10	3725.7	0.0953825	0.161926	0.589048	0.555829	0.824576
1669	TGDS	1025.77	-0.0523976	0.138788	-0.377536	0.705775	0.8929
1670	DOCK3	535.064	-0.139762	0.325143	-0.42985	0.667305	0.876911
1671	C3ORF18	392.202	-0.334983	0.29853	-1.12211	0.261817	0.601959
1672	COQ9	3214.46	-0.0824291	0.101596	-0.811344	0.417168	0.735514
1673	TMEM40	514.39	-0.172235	0.525128	-0.327987	0.742922	0.909394
1674	KIF9	343.451	0.100588	0.135989	0.739681	0.459494	0.766273
1675	ARHGAP28	310.504	0.57726	0.423833	1.362	0.173199	0.499758
1676	CRLS1	1936.26	-0.150134	0.139226	-1.07835	0.280878	0.620714
1677	DEFB127
1678	PPP1R13B	1575.74	-0.194455	0.184373	-1.05468	0.291571	0.631751
1679	ATRN	6398.43	0.0456689	0.147984	0.308607	0.75762	0.915003
1680	SMOX	2297.62	0.0825195	0.248146	0.332545	0.739478	0.90805
1681	SIGLEC1	3.4274	-0.345054	0.447545	-0.770994	0.440711	0.75209
1682	FKBP1A	18046.6	0.179122	0.142463	1.25732	0.208637	0.54711
1683	NSFL1C	5990.39	0.0993819	0.106965	0.92911	0.352832	0.686175
1684	SLC4A11	907.234	-0.581032	0.31626	-1.8372	0.0661806	0.3062
1685	ZNF343	1048.6	0.00435024	0.135696	0.0320587	0.974425	0.993049
1686	EBF4	295.877	-0.17285	0.382864	-0.451466	0.651654	0.869428
1687	CPXM1	125.34	-3.56807	0.52658	-6.77594	1.236e-11	7.47873e-09
1688	MAVS	9780.05	0.0914235	0.121159	0.754573	0.450505	0.759144
1689	LZTS3	913.504	0.293788	0.211285	1.39048	0.164383	0.486156
1690	F11	0.584753	-1.76798	1.17645	-1.50282	0.132886	0.438898
1691	XRN2	9482.65	-0.102949	0.0972574	-1.05852	0.289818	0.629623
1692	KIZ	864.301	-0.153404	0.161024	-0.952675	0.340755	0.676006
1693	DYNLL1	13173.2	-0.0554637	0.0779152	-0.711847	0.476559	0.776745
1694	TESC	326.158	0.345477	0.500989	0.68959	0.490452	0.786525
1695	SNX5	10114.7	-0.158031	0.112842	-1.40047	0.161374	0.481965
1696	RPL6	51283	-0.0105557	0.0902012	-0.117024	0.906841	0.972919
1697	SIRPG	5.91906	2.65031	0.727476	3.64316	0.000269315	0.00944162
1698	MAPKAPK5	2766.91	0.0689807	0.0729444	0.945661	0.344321	0.679451
1699	P2RX7	299.684	0.427152	0.529174	0.807205	0.419548	0.737652
1700	ESF1	2804.53	-0.1611	0.103614	-1.55481	0.119991	0.417633
1701	RBBP9	1627.95	0.0470697	0.123293	0.38177	0.702632	0.891561
1702	ANAPC5	9581.62	-0.0347478	0.0693602	-0.500976	0.616388	0.854165
1703	SLC23A2	4189.66	-0.0149691	0.155601	-0.0962014	0.923361	0.978228
1704	SLC8B1	1643.57	0.448564	0.166302	2.69729	0.00699071	0.0833021
1705	TMEM230	6313.83	0.225533	0.115916	1.94566	0.0516961	0.26854
1706	DZANK1	249.748	-0.168867	0.153691	-1.09875	0.271879	0.61175
1707	KDM2B	2778.46	-0.236218	0.0995703	-2.37237	0.0176743	0.14672
1708	CFAP61	9.83041	0.661264	0.321651	2.05584	0.0397977	0.232959
1709	LHX5	28.3858	1.04934	0.710299	1.47733	0.139588	0.449744
1710	TASP1	714.028	-0.06928	0.127314	-0.544166	0.586327	0.841109
1711	OAS1	2133.41	0.637059	0.428309	1.48738	0.136914	0.445377
1712	GCN1	17816.3	-0.00571918	0.0970103	-0.0589543	0.952989	0.986179
1713	RPLP0	134501	0.0315141	0.0966851	0.325945	0.744466	0.909672
1714	PXN	17080.7	0.266126	0.158413	1.67995	0.0929663	0.365709
1715	SIRT4	49.3409	-0.237485	0.214511	-1.1071	0.26825	0.60871
1716	RPH3A	3.21255	-0.588239	0.464249	-1.26708	0.205128	0.542669
1717	KIF16B	1515.16	-0.135674	0.145532	-0.932265	0.3512	0.685244
1718	TRMT6	2647.07	-0.131953	0.112114	-1.17695	0.239214	0.580774
1719	CHGB	209.925	-1.89342	0.423194	-4.47411	7.67319e-06	0.000602677
1720	PEBP1	10986.4	-0.0972881	0.10011	-0.971815	0.331143	0.667968
1721	TBX5	7.46085	-1.72806	0.969453	-1.78251	0.0746661	0.325173
1722	BRAP	1785.37	0.101067	0.0592835	1.70481	0.08823	0.356534
1723	ERP29	10401.1	0.0727279	0.0962411	0.755685	0.449838	0.759093
1724	NOS1	135.594	-2.39758	0.663718	-3.61234	0.000303442	0.0103493
1725	FUS	29565.7	-0.220314	0.0763651	-2.88501	0.00391403	0.0586826
1726	IGBP1	2906.9	0.115505	0.105147	1.09852	0.271978	0.611772
1727	FXYD5	7645.67	0.299492	0.257389	1.16358	0.244595	0.584114
1728	ZNF302	1580.74	0.352437	0.183042	1.92545	0.0541736	0.2746
1729	GRAMD1A	2647.37	-0.195971	0.165585	-1.1835	0.23661	0.578667
1730	FXYD3	3464.25	-0.392934	0.570264	-0.68904	0.490798	0.786525
1731	HEPH	51.3777	1.38616	0.476501	2.90904	0.0036254	0.0561471
1732	CMTM1	73.1248	-0.11707	0.178954	-0.654192	0.512988	0.801519
1733	KCNH4	42.9885	-1.04832	0.489273	-2.14261	0.0321443	0.206749
1734	GANAB	49033.3	0.0260534	0.110094	0.236646	0.812931	0.939986
1735	GMIP	887.501	-0.0504533	0.121173	-0.416374	0.677136	0.881816
1736	RBM41	1049.93	0.246325	0.100677	2.44668	0.0144179	0.129778
1737	BIRC5	9864.66	0.0151874	0.126733	0.119837	0.904612	0.972535
1738	LAG3	64.7158	-0.418842	0.284968	-1.46979	0.141619	0.45188
1739	MLF2	14958.2	-0.192595	0.0997319	-1.93113	0.0534673	0.272836
1740	ZBTB25	1096.72	0.0574543	0.128482	0.44718	0.654745	0.871246
1741	NECAP1	2918.74	0.000818789	0.104553	0.00783129	0.993752	0.998396
1742	ARHGAP4	1197.87	-0.68397	0.414598	-1.64972	0.0990003	0.377713
1743	ANKRD24	145.829	-0.832632	0.340699	-2.4439	0.0145296	0.130355
1744	DHX32	2436.99	0.179078	0.117179	1.52824	0.126452	0.428332
1745	RCOR1	4234.66	-0.15603	0.127751	-1.22136	0.221948	0.563388
1746	GPATCH2L	3970.3	-0.0866441	0.0947692	-0.914265	0.360578	0.693275
1747	LTBP4	5858.15	-0.61443	0.256209	-2.39816	0.0164777	0.140499
1748	BLVRB	2925.38	0.728475	0.170996	4.26018	2.04262e-05	0.00131379
1749	SLC9A1	2544.32	0.0685592	0.133696	0.512799	0.608092	0.849962
1750	SPTLC1	5684.38	-0.0309143	0.0893542	-0.345975	0.729361	0.904202
1751	PAPOLA	14051.2	-0.168208	0.0973483	-1.7279	0.0840056	0.347267
1752	CCNK	4135.94	-0.0434039	0.0900496	-0.482001	0.629805	0.861075
1753	PCBP4	2667.07	-0.0465361	0.239254	-0.194505	0.845781	0.953613
1754	RGS1	9.34247	-0.50909	0.430055	-1.18378	0.2365	0.578659
1755	YPEL3	536.558	0.359661	0.255837	1.40582	0.159777	0.479566
1756	MRPS33	2244.66	0.226252	0.113107	2.00033	0.045465	0.249968
1757	NDUFB2	3987.33	0.039101	0.115602	0.338238	0.735184	0.906044
1758	NUDC	9821.02	-0.0587909	0.101241	-0.580702	0.561441	0.827657
1759	MAEA	5939.88	-0.0923235	0.119374	-0.7734	0.439286	0.750768
1760	ICAM1	4642.82	-0.286429	0.427993	-0.669236	0.503345	0.796277
1761	STRN4	6390.67	-0.0420012	0.0878137	-0.478299	0.632437	0.861815
1762	IRAK3	237.577	-1.26905	0.464331	-2.73307	0.00627477	0.0774252
1763	LYZ	90.5804	1.36757	0.3586	3.81363	0.00013694	0.005826
1764	SI	0.408533	0.426582	0.919522	0.463917	0.642707	0.866245
1765	MUL1	2300.64	0.166665	0.0926166	1.79951	0.0719373	0.319197
1766	TFAP4	1135.29	-0.373788	0.119257	-3.1343	0.00172262	0.0346864
1767	PDCD7	1813.29	0.137128	0.0815371	1.68178	0.0926109	0.364926
1768	SPG21	4396.37	0.0697898	0.0730608	0.955228	0.339462	0.675328
1769	FETUB	2.42076	-1.09777	0.64086	-1.71296	0.0867198	0.353831
1770	DNAJB11	8193.29	-0.108621	0.148044	-0.733708	0.463127	0.769156
1771	P3H2	4297.47	0.154192	0.381266	0.404422	0.685903	0.884028
1772	THPO	9.93689	1.42873	0.514596	2.77641	0.00549634	0.0716058
1773	CHRD	143.431	0.248778	0.476281	0.522335	0.601437	0.847553
1774	FLT3LG	181.725	-0.201919	0.249943	-0.807861	0.419171	0.737456
1775	GNPTG	2524.5	0.179628	0.0990634	1.81327	0.0697906	0.314356
1776	ZNF268	1270.53	0.100211	0.174028	0.575836	0.564726	0.828397
1777	GOLGA3	7464.82	0.0346263	0.10741	0.322374	0.74717	0.910458
1778	PABPC4	13402	0.112071	0.0939287	1.19315	0.232811	0.574638
1779	CD209	0.945898	0.0779456	0.696509	0.111909	0.910896	0.975157
1780	CERS4	610.63	-0.677821	0.365942	-1.85226	0.063988	0.301173
1781	MCOLN1	1062.97	0.045805	0.122085	0.375188	0.707521	0.893924
1782	USP48	5155.03	-0.0916285	0.0818939	-1.11887	0.263196	0.60293
1783	EFNB1	2852.31	-0.938894	0.289372	-3.2446	0.00117617	0.0269513
1784	PDPR	6689.66	0.173348	0.132474	1.30854	0.190691	0.525276
1785	AARS1	22542	-0.00606193	0.139045	-0.0435969	0.965226	0.989969
1786	GLG1	18878.6	-0.131143	0.155768	-0.841908	0.399839	0.723386
1787	KIF4A	6381.21	0.07842	0.122902	0.638069	0.523429	0.808133
1788	TNRC6A	6029.93	-0.165554	0.0929512	-1.78109	0.0748982	0.325429
1789	PLEKHG2	2780.08	-0.11958	0.200654	-0.595953	0.551207	0.822294
1790	DLL3	147.096	-0.0352946	0.37418	-0.0943251	0.924851	0.978228
1791	NAT14	1602	-0.072289	0.157197	-0.459862	0.645615	0.867386
1792	PITPNM2	1641.45	0.178163	0.163239	1.09142	0.275087	0.614674
1793	EXOC1	2664.12	0.0805844	0.104551	0.770765	0.440846	0.75209
1794	RBM27	3565.97	-0.131247	0.0678094	-1.93553	0.0529249	0.271215
1795	POU4F3	7.7853	-0.0859613	0.241697	-0.355657	0.722097	0.900936
1796	OSBPL8	5625.8	-0.058062	0.107889	-0.538165	0.590463	0.843006
1797	NLRC4	36.1239	0.226034	0.223001	1.0136	0.310773	0.65066
1798	PUS7	3142.67	-0.274091	0.13082	-2.09518	0.0361553	0.220615
1799	LAMB4	9.82035	0.276701	0.37259	0.742642	0.457698	0.765032
1800	NRCAM	1539.8	-0.815126	0.485411	-1.67925	0.0931037	0.365952
1801	LAMB1	27185.6	0.0105557	0.238723	0.0442174	0.964731	0.989809
1802	SLC26A4	59.4815	0.0756539	0.329023	0.229935	0.818142	0.942196
1803	SLC26A3	0.642455	0.970814	0.629145	1.54307	0.122814	0.42292
1804	DLD	7952.47	-0.0109197	0.111135	-0.0982565	0.921729	0.978226
1805	WDR7	1002.21	-0.0994436	0.122583	-0.811235	0.417231	0.735545
1806	TXNL1	3836.57	0.0783999	0.107125	0.731853	0.464258	0.769853
1807	IL5RA	0.607735	-1.55206	0.717942	-2.16182	0.0306324	0.200658
1808	CMTM6	7828.65	0.306212	0.122352	2.50271	0.0123248	0.117887
1809	ITGA6	17329.2	0.228261	0.276764	0.824749	0.409514	0.72982
1810	RAPGEF4	111.338	-1.43951	0.339742	-4.23708	2.26445e-05	0.00142808
1811	MAP3K20	6968.96	0.239339	0.166143	1.44056	0.149709	0.463198
1812	SMPX	12.2302	2.33907	0.643972	3.63225	0.000280959	0.00972463
1813	FH	6717.4	-0.263167	0.102502	-2.56743	0.0102455	0.105885
1814	SEL1L3	5099.45	-0.0910326	0.284327	-0.320168	0.748841	0.911219
1815	TF	78.6765	0.416638	0.311848	1.33603	0.181539	0.511786
1816	CDV3	14076.9	0.258368	0.118886	2.17324	0.0297623	0.197092
1817	MYO15A	40.0071	-0.185046	0.35356	-0.523378	0.600711	0.847312
1818	ALKBH5	5448.35	0.00785146	0.102955	0.0762612	0.939211	0.982154
1819	APOH	2.85321	-0.0671167	0.562746	-0.119267	0.905064	0.9726
1820	NLRP1	1297.25	0.0433368	0.413168	0.104889	0.916464	0.977238
1821	PITPNM3	1095.3	0.201744	0.311999	0.646618	0.517879	0.804568
1822	SPAG7	2437.14	-0.109287	0.114821	-0.951808	0.341195	0.676468
1823	ORC6	2773.79	-0.106774	0.115749	-0.922458	0.356289	0.689453
1824	ZFHX4	1410.64	-0.518462	0.38841	-1.33483	0.181931	0.512482
1825	SLC17A6	0.729916	-0.961252	0.923907	-1.04042	0.298144	0.638624
1826	CPA1	1.02061	-1.34447	0.702732	-1.91321	0.0557213	0.278938
1827	ZC3HC1	1605.82	-0.228263	0.108869	-2.09667	0.0360226	0.220165
1828	ESR1	79.5933	1.75122	0.352692	4.96531	6.85919e-07	7.69607e-05
1829	RGS17	403.173	-0.501303	0.314431	-1.59432	0.110865	0.401612
1830	ANGPT2	16.5569	-0.623914	0.251328	-2.48247	0.0130474	0.122503
1831	TMEM101	2015.15	0.0836783	0.189673	0.441172	0.659089	0.873279
1832	CD200	111.929	-1.87415	0.527404	-3.55353	0.000380103	0.0119648
1833	CCDC80	7636.86	-0.0844389	0.399811	-0.211197	0.832734	0.948471
1834	CMA1
1835	PPP2R3C	1523.99	0.0444278	0.133885	0.331837	0.740013	0.908162
1836	HAUS4	2404.3	-0.0520335	0.121593	-0.427932	0.668701	0.87801
1837	JPH4	16.4139	-1.18913	0.396147	-3.00173	0.00268449	0.0467014
1838	MYH7
1839	CEBPE
1840	SLC7A8	2261.15	-1.91965	0.51528	-3.72545	0.00019497	0.00752223
1841	SLC22A17	667.319	-0.599212	0.430533	-1.39179	0.163986	0.485585
1842	SCFD1	3832.38	-0.0498776	0.118998	-0.419148	0.675108	0.881229
1843	G2E3	2924.8	-0.0789911	0.117324	-0.673274	0.500773	0.794284
1844	HECTD1	12186.3	-0.107524	0.115252	-0.932947	0.350847	0.68472
1845	HNRNPC	41794.5	-0.171594	0.0685605	-2.50281	0.012321	0.117887
1846	RPGRIP1	14.2419	0.458576	0.406247	1.12881	0.258978	0.599195
1847	SUPT16H	18632.4	-0.272654	0.106426	-2.56192	0.0104095	0.106688
1848	TOX4	5080.22	-0.0801987	0.0868183	-0.923754	0.355614	0.688839
1849	GEMIN2	971.145	-0.112924	0.13288	-0.84982	0.395425	0.719944
1850	DAZL
1851	TBL1Y	0.256001	0.181177	2.0025	0.0904756	0.927909	0.979343
1852	SEMA6A	1479.21	-0.311954	0.462045	-0.675158	0.499575	0.793309
1853	TRPM7	4729.63	0.0624322	0.0951004	0.656487	0.511511	0.800796
1854	TYRO3	2171.46	-0.153451	0.140161	-1.09482	0.273597	0.613303
1855	WDR76	2225.09	-0.040609	0.13683	-0.296785	0.766631	0.919764
1856	CAPN3	260.833	0.712229	0.352554	2.0202	0.0433627	0.244198
1857	SNAP23	3952.22	-0.0492204	0.0973297	-0.505709	0.613061	0.852753
1858	TBX15	284.303	-1.40231	0.489818	-2.86292	0.00419756	0.0611183
1859	PHGDH	10751.8	-0.884173	0.271749	-3.25364	0.00113937	0.0262907
1860	COL9A3	1376.37	0.655837	0.489026	1.34111	0.179885	0.509506
1861	EZR	32279.9	0.216197	0.223245	0.968429	0.33283	0.669764
1862	MYL6	34018.8	0.0732325	0.131305	0.557728	0.57703	0.835508
1863	AGO1	4144.09	-0.170902	0.114468	-1.49301	0.135435	0.443053
1864	TEKT2	34.1122	-1.14758	0.475067	-2.41562	0.0157086	0.136578
1865	CLSPN	3905.68	0.0305721	0.151469	0.201837	0.840044	0.951474
1866	RFFL	2357.16	0.266669	0.139932	1.9057	0.0566889	0.282152
1867	UNC13D	3387.58	1.16506	0.413524	2.81739	0.00484158	0.0659394
1868	MFSD11	1753.13	0.16058	0.0941339	1.70587	0.0880322	0.356227
1869	DPYSL2	4276.73	0.0088111	0.245914	0.03583	0.971418	0.992505
1870	TGFB2	5001.07	0.18934	0.418975	0.451911	0.651333	0.869419
1871	GPATCH2	1185.1	-0.0289831	0.081592	-0.355219	0.722425	0.900936
1872	NUP50	7279.96	-0.193924	0.10879	-1.78255	0.074659	0.325173
1873	CDC45	3078.55	0.078357	0.158161	0.495425	0.6203	0.856394
1874	COMT	6499.21	0.201335	0.176725	1.13925	0.254597	0.594703
1875	ADA2	21.8787	-0.686564	0.373697	-1.83722	0.0661773	0.3062
1876	ECHDC1	3539.96	0.0434882	0.152131	0.285861	0.774985	0.923116
1877	LRRFIP2	3285.38	0.100339	0.110585	0.90735	0.364222	0.696022
1878	SEC22C	3575.28	0.121675	0.0968521	1.25629	0.20901	0.547562
1879	XYLB	581.592	0.269217	0.197773	1.36124	0.173438	0.499815
1880	HDAC6	2838.17	0.098328	0.119741	0.82117	0.41155	0.731768
1881	OR1I1
1882	GABRP	159.47	-2.06866	0.68776	-3.00782	0.00263128	0.0460741
1883	CDC6	6326.5	0.00651201	0.134087	0.0485657	0.961265	0.988431
1884	UPRT	642.977	0.11252	0.144938	0.776334	0.437552	0.749296
1885	CDC23	3902.73	-0.0153312	0.0786656	-0.19489	0.845479	0.953429
1886	CBX5	14182.2	-0.23808	0.116515	-2.04334	0.0410192	0.236211
1887	FMO2	2.1761	-2.14983	0.603994	-3.55935	0.000371775	0.0117821
1888	SUCO	4772.79	-0.0595261	0.125446	-0.474514	0.635133	0.862758
1889	MSH2	5369.33	-0.0387265	0.108853	-0.355767	0.722015	0.900936
1890	MAP3K1	1741.82	0.0974231	0.210622	0.462549	0.643688	0.866499
1891	DHPS	3317.05	-0.116273	0.0954843	-1.21772	0.223332	0.564899
1892	HOOK2	2093.98	0.205906	0.200315	1.02791	0.303992	0.643805
1893	NXPE1
1894	ARCN1	14960	0.108718	0.104278	1.04259	0.29714	0.636977
1895	EPB41L4B	1059.57	0.572743	0.274891	2.08353	0.0372032	0.224276
1896	TMEM38B	1683.73	0.242009	0.142361	1.69996	0.0891381	0.358065
1897	PSMD5	3569.7	-0.0627348	0.0964562	-0.650397	0.515436	0.803391
1898	PTGS1	484.908	-0.681324	0.448547	-1.51896	0.128773	0.431633
1899	NUP188	8594.27	-0.279789	0.117756	-2.376	0.0175016	0.145896
1900	CRAT	2242.95	-0.103566	0.218947	-0.473019	0.6362	0.862794
1901	SH2D3C	27.8019	-0.506279	0.317744	-1.59335	0.111081	0.401636
1902	NANS	4130.11	0.332379	0.103352	3.21598	0.00130001	0.0287781
1903	TBC1D2	2391.44	0.440785	0.273492	1.61169	0.107029	0.394497
1904	WHRN	907.065	-0.278497	0.258794	-1.07613	0.281867	0.621917
1905	PDE6C	6.46297	-0.0147102	0.218325	-0.0673778	0.946281	0.98385
1906	CWF19L1	1743.03	-0.0357094	0.0799743	-0.44651	0.655229	0.871416
1907	SEMA4G	787.429	0.0267478	0.299505	0.0893067	0.928838	0.979695
1908	BTAF1	5982.12	-0.145082	0.114597	-1.26602	0.205506	0.54282
1909	IKZF5	1075.84	-0.160741	0.0814521	-1.97344	0.0484454	0.259493
1910	BLNK	40.1908	0.300263	0.474645	0.632605	0.526992	0.810913
1911	TLL2	107.075	-0.50541	0.353439	-1.42998	0.152723	0.468063
1912	CYP26A1	96.3673	-0.585508	0.503797	-1.16219	0.245159	0.584694
1913	TDRD1	9.61803	1.85638	0.86178	2.15412	0.0312308	0.203355
1914	SORBS1	550.987	0.0940479	0.311878	0.301554	0.762992	0.917489
1915	CRTAC1	16.041	0.453765	0.48552	0.934597	0.349996	0.684023
1916	BAMBI	2377.37	-0.220935	0.400671	-0.551412	0.581351	0.838764
1917	IL11	671.168	-0.60702	0.388534	-1.56233	0.118209	0.414329
1918	MYO3A	61.7317	-0.925623	0.840987	-1.10064	0.271054	0.610996
1919	WAC	9334.1	0.11162	0.103594	1.07747	0.281269	0.621127
1920	CREM	1060.32	0.0208714	0.157655	0.132387	0.894679	0.969246
1921	NUBP2	2884.75	-0.0639418	0.0702452	-0.910267	0.362682	0.694704
1922	TPSD1	1.15694	0.254231	0.741548	0.342838	0.731721	0.904779
1923	SMIM24	17.9739	0.175958	0.396854	0.443382	0.65749	0.872237
1924	HIVEP1	1781.21	0.141486	0.125182	1.13025	0.258373	0.598546
1925	TREM2	1.28944	-0.782457	0.807726	-0.968716	0.332687	0.669754
1926	KCNK16
1927	CRISP3	9.51623	0.34445	0.553794	0.621983	0.533953	0.81449
1928	FKBP5	3263.67	-0.292229	0.245641	-1.18966	0.234182	0.576087
1929	SRPK1	7640.04	-0.0608212	0.103916	-0.585294	0.55835	0.825601
1930	BRPF3	3675.9	0.0779514	0.102971	0.757024	0.449036	0.758467
1931	MRPS18A	2029.83	0.0287462	0.0863735	0.332813	0.739276	0.908023
1932	PGC	1.77032	0.940131	0.556163	1.69039	0.0909542	0.361626
1933	TMEM14A	2216.76	0.0894207	0.145723	0.613633	0.539458	0.816703
1934	EFHC1	1633.25	0.044776	0.143729	0.31153	0.755397	0.913681
1935	NCR2
1936	HSP90AB1	152253	-0.122841	0.101513	-1.2101	0.226241	0.567947
1937	MLN
1938	CDC5L	4994.27	-0.0775323	0.0805295	-0.962781	0.335657	0.671916
1939	ITPR3	14813.2	0.136059	0.198312	0.686086	0.492659	0.78815
1940	ZNF184	681.822	-0.0880925	0.115067	-0.765578	0.443927	0.754677
1941	DSP	18713.7	-0.595267	0.424243	-1.40313	0.160579	0.480925
1942	SIRT1	2111.08	-0.119403	0.114063	-1.04682	0.295184	0.635612
1943	HNRNPH3	14085	0.0452285	0.0775007	0.583588	0.559498	0.826224
1944	IFT74	836.368	0.393047	0.177752	2.21121	0.027021	0.18681
1945	JAK2	775.795	-0.0336326	0.140712	-0.239017	0.811093	0.939298
1946	IL12RB1	24.0064	-0.468115	0.506136	-0.92488	0.355028	0.688275
1947	ABL1	7372.12	0.0595744	0.128118	0.464995	0.641935	0.866008
1948	ACOT7	5214.11	-0.113045	0.143071	-0.790129	0.429452	0.744349
1949	SH3GLB1	5681.96	0.0887466	0.116778	0.759962	0.447277	0.756906
1950	CDC7	2134.57	-0.166522	0.129271	-1.28816	0.19769	0.534468
1951	SYDE2	528.428	-0.122126	0.208384	-0.58606	0.557835	0.825559
1952	PCSK5	800.771	-1.20429	0.46975	-2.56368	0.0103569	0.106428
1953	SCD	47293	0.19774	0.232785	0.849455	0.395628	0.720162
1954	TMED1	2313.38	0.0793788	0.100182	0.792346	0.428159	0.743498
1955	ABLIM1	8004.74	0.322302	0.324042	0.994631	0.319916	0.657242
1956	ERMP1	4314.83	-0.276898	0.237414	-1.16631	0.24349	0.583611
1957	RAB18	5014.27	-0.00165764	0.11358	-0.0145945	0.988356	0.997391
1958	NRP1	8927.04	0.402144	0.329722	1.21965	0.222599	0.564329
1959	PRTFDC1	1167.88	-0.139178	0.359212	-0.387454	0.69842	0.889808
1960	PALMD	524.399	-2.0126	0.548805	-3.66725	0.000245171	0.00890079
1961	TSPAN15	2623.96	0.535156	0.328566	1.62876	0.103364	0.386508
1962	MACROH2A2	1894.21	-1.35512	0.393077	-3.44747	0.000565859	0.0157486
1963	WASHC2A	3996.55	0.123596	0.104636	1.18121	0.237521	0.579335
1964	MAST3	692.656	-0.0973619	0.14179	-0.686661	0.492296	0.787877
1965	MZF1	1646.45	-0.168946	0.157121	-1.07526	0.28226	0.622304
1966	OCEL1	418.026	0.165713	0.147627	1.12251	0.261645	0.601798
1967	MYO9B	6924.24	-0.0798898	0.120691	-0.661938	0.508011	0.79867
1968	KCNK6	1168.69	0.104892	0.338698	0.309691	0.756796	0.914682
1969	CATSPERG	89.058	0.66894	0.315606	2.11954	0.0340448	0.213417
1970	PSMD8	9264.65	-0.0295291	0.0905697	-0.326038	0.744396	0.909672
1971	FBXL19	2196.68	-0.169414	0.12326	-1.37445	0.169302	0.493378
1972	STX1B	224.471	0.249705	0.313508	0.796486	0.425749	0.741726
1973	HSD3B7	989.346	0.538425	0.271006	1.98676	0.0469486	0.25431
1974	SETD1A	3030.1	-0.0917258	0.0802007	-1.1437	0.252747	0.592669
1975	BCL7C	1391.81	0.0850591	0.105329	0.807559	0.419344	0.737521
1976	MAGEB2	841.924	0.550607	0.760539	0.72397	0.469084	0.772875
1977	EFNA2	107.015	-0.583886	0.3817	-1.5297	0.126091	0.427465
1978	CIRBP	10916.6	-0.378054	0.126193	-2.99585	0.00273679	0.0471635
1979	ATP5F1D	2435.1	-0.205815	0.112624	-1.82745	0.0676316	0.309298
1980	CBARP	312.654	-0.37108	0.223135	-1.66303	0.0963064	0.372827
1981	PCDH11Y	1.15234	0.228773	0.825922	0.276991	0.781787	0.926357
1982	AMELY
1983	PRKY	350.277	-0.431416	0.645926	-0.667903	0.504196	0.79635
1984	IGFALS	13.3114	-0.20752	0.278443	-0.745287	0.456098	0.764312
1985	HNRNPM	26659.1	-0.214145	0.0911841	-2.3485	0.0188494	0.152693
1986	MARCHF2	625.06	0.0441958	0.147319	0.300001	0.764177	0.918102
1987	NDUFB7	3155.15	-0.0176266	0.0954501	-0.184668	0.853489	0.955973
1988	TECR	5800.72	-0.229649	0.120203	-1.9105	0.0560687	0.280003
1989	TIMM13	3204.94	-0.184493	0.117457	-1.57073	0.116245	0.41035
1990	CDC34	2314.53	-0.0902159	0.0881563	-1.02336	0.306137	0.645533
1991	MTAP	3948.24	-0.206569	0.351725	-0.587302	0.557001	0.825249
1992	MISP	2228.43	0.397348	0.453118	0.876918	0.380531	0.70933
1993	CEP170B	5562.3	0.143626	0.147169	0.975922	0.329103	0.666212
1994	POLR2E	9122.5	-0.131836	0.0758252	-1.73868	0.0820915	0.343182
1995	POLRMT	3567.95	-0.211016	0.11258	-1.87436	0.0608809	0.293309
1996	HCN2	360.781	-0.0774468	0.337996	-0.229135	0.818764	0.942348
1997	IZUMO4	78.147	-0.319358	0.221884	-1.4393	0.150066	0.463796
[truncated: 15,442 more rows]
