# Supplementary material for: Machine Learning–Driven Integration of Cancer Cell Phenotypes Predicts Cisplatin Sensitivity
Source: Cancer Med. 2025 Nov 20;14(22):e71373. doi: 10.1002/cam4.71373 (PMC12631745; doi:10.1002/cam4.71373)
Supplement: Supplementary file 2 — Table S1: LightGBM hyperparameter settings used for SHAP value extraction and model training. Table S2: Summary of RT‐qPCR primer sequence. Table S3: List of cell lines. Table S4: Hierarchical clustering analysis of cisplatin sensitivity. Table S5: Results of DEG analysis between cluster 2 (Resistant) and cluster 4 (Sensitive) using pyDESeq2. Table S6: List of SHAP values for each gene based on machine learning model. Table S7: Overview of the cisplatin‐specific 26 gene sets. [file CAM4-14-e71373-s001.zip › Supplementary Table S6.xlsx]

## Sheet: Table S6
Table S6. List of SHAP values for each gene based on machine learning model.
index	Gene_name	SHAP_value
0	TSPAN6	0
1	TNMD	0
2	DPM1	0
3	SCYL3	0
4	FGR	0
5	CFH	0
6	FUCA2	0
7	GCLC	0
8	NFYA	0
9	STPG1	0
10	NIPAL3	0
11	LAS1L	0
12	ENPP4	0
13	SEMA3F	0
14	CFTR	0
15	ANKIB1	0
16	CYP51A1	0
17	KRIT1	0
18	RAD52	0
19	BAD	0
20	LAP3	0
21	HS3ST1	0
22	AOC1	0
23	WNT16	0
24	HECW1	0
25	MAD1L1	0
26	LASP1	0
27	SNX11	0
28	TMEM176A	0
29	M6PR	0
30	KLHL13	0.000552522
31	CYP26B1	0
32	ICA1	0
33	DBNDD1	0
34	ALS2	0
35	CASP10	0
36	CFLAR	0
37	TFPI	0
38	NDUFAF7	0
39	RBM5	0
40	MTMR7	0
41	SLC7A2	0
42	ARF5	0
43	SARM1	0
44	POLDIP2	0
45	PLXND1	0
46	AK2	0
47	CD38	0
48	FKBP4	0
49	KDM1A	0
50	RBM6	0
51	CAMKK1	0
52	RECQL	0
53	VPS50	0
54	HSPB6	0
55	ARHGAP33	0
56	NDUFAB1	0
57	PDK4	0
58	SLC22A16	0
59	ZMYND10	0
60	ABCB5	0
61	ARX	0
62	SLC25A13	0
63	ST7	0
64	CDC27	0
65	SLC4A1	0
66	CALCR	0
67	HCCS	0.000232073
68	DVL2	0
69	UPF1	0
70	SKAP2	0
71	SLC25A5	0
72	MCUB	0
73	HOXA11	0
74	POLR2J	0
75	DHX33	0
76	MEOX1	0
77	THSD7A	0
78	LIG3	0
79	RPAP3	0
80	ACSM3	0
81	REXO5	0
82	CIAPIN1	0
83	SPPL2B	0
84	COPZ2	0
85	PRKAR2B	0
86	MSL3	0
87	CREBBP	0
88	TSPOAP1	0
89	MPO	0
90	PON1	0
91	GCFC2	0
92	WDR54	0
93	CROT	0
94	ABCB4	0
95	KMT2E	0
96	RHBDD2	0
97	SOX8	0
98	ZNF195	0
99	MYCBP2	0
100	FBXL3	0
101	ITGAL	0
102	PDK2	0
103	ITGA3	0
104	ZFX	0
105	LAMP2	0
106	ITGA2B	0
107	ASB4	0
108	GDE1	0
109	REX1BD	0
110	CRLF1	0
111	OSBPL7	0
112	TMEM98	0
113	ABCC8	0
114	CACNG3	0
115	TMEM132A	0
116	AP2B1	0
117	TAC1	0
118	ZNF263	0
119	CX3CL1	0
120	SPATA20	-0.000238982
121	CACNA1G	0
122	TNFRSF12A	0
123	DLX6	0
124	MAP3K9	0
125	RALA	0
126	BAIAP2L1	0
127	KDM7A	0
128	ETV1	0
129	ALDH3B1	0
130	TTC22	0
131	PHTF2	0
132	CCL26	0
133	FARP2	0
134	USH1C	0
135	GGCT	0
136	DBF4	0
137	TBXA2R	0
138	IFRD1	0
139	LGALS14	0
140	COX10	0
141	GTF2IRD1	0
142	PAF1	0
143	VPS41	0
144	ARHGAP44	0
145	ELAC2	0
146	SCIN	0
147	ARSD	0
148	PNPLA4	0
149	MYH13	0
150	CDKL3	0
151	UPP2	0
152	PRSS21	0
153	MARK4	0
154	PROM1	0
155	CCDC124	0
156	PAFAH1B1	0
157	NOS2	0
158	DNAH9	0
159	SLC13A2	0
160	GAS7	0
161	TRAPPC6A	0
162	MATK	0
163	CD79B	0
164	SCN4A	0
165	ST7L	0
166	TKTL1	0
167	PAX6	0
168	RPUSD1	0
169	RHBDF1	0
170	LUC7L	0
171	CACNA2D2	0
172	BAIAP3	0
173	TSR3	0
174	PIGQ	0
175	CRAMP1	0
176	TEAD3	0
177	SELE	0
178	DNAJC11	0
179	FMO3	0
180	MYLIP	0
181	NOX1	0
182	SYN1	0
183	JARID2	-0.000160984
184	CDKL5	0
185	CAMK1G	0
186	CDK11A	0
187	NADK	0
188	TFAP2B	0
189	TFAP2D	0
190	DLEC1	0
191	CYTH3	0
192	ADAM22	0
193	SYPL1	0
194	CYB561	0
195	SPAG9	0
196	CELSR3	0
197	AASS	0
198	PLEKHG6	0
199	SS18L2	0
200	MPND	0
201	MGST1	0
202	CRY1	0
203	PGLYRP1	0
204	NFIX	0
205	ST3GAL1	0
206	MMP25	0
207	IL32	0
208	PKD1	0
209	MAPK8IP2	0
210	MED24	0
211	RHOBTB2	0
212	HEATR5B	0
213	SEC62	0
214	RPS20	0
215	CSDE1	0
216	UBE3C	0
217	REV3L	0
218	TENM1	0
219	PAX7	0
220	MASP2	0
221	IYD	0
222	FAM76A	0
223	TRAF3IP3	0
224	POMT2	0
225	VTA1	0
226	MLXIPL	0
227	BAZ1B	0
228	RANBP9	0
229	ETV7	0
230	SPRTN	0
231	DYRK4	0
232	ZNF207	0
233	UQCRC1	0
234	STARD3NL	0
235	CD9	0
236	HHATL	0
237	NCAPD2	0
238	IFFO1	0
239	GIPR	0
240	PHF7	0
241	SEMA3G	0
242	NISCH	0
243	STAB1	0
244	FUZ	0
245	SLC6A13	0
246	IDS	0
247	PRSS3	0
248	ZNF200	0
249	CD4	-0.000295085
250	LRRC23	0
251	BTK	0
252	HFE	0
253	SCMH1	0
254	FYN	0
255	HIVEP2	0
256	FMO1	0
257	ELOA	0
258	LYPLA2	0
259	CLCN6	0
260	MRC2	0
261	NME1-NME2	0
262	SLC6A7	0
263	TSPAN9	0
264	APBA3	0
265	MKS1	0
266	ABHD5	0
267	ANOS1	-0.000539294
268	AKAP8L	0
269	MBTD1	0
270	UTP18	0
271	RNF216	0
272	TTC19	0
273	PTBP1	0
274	DPF1	0
275	SYT7	0
276	LARS2	0
277	PIK3C2A	-0.000516414
278	PLAUR	0
279	ANLN	0
280	WIZ	0
281	RABGAP1	0
282	DCN	0
283	QPCTL	0
284	PPP5C	0
285	CEP68	0
286	MAP4K3	0
287	ZBTB32	0
288	TYROBP	0
289	GABRA3	0
290	BRCA1	0
291	ERCC1	0
292	CD22	-0.00133656
293	SEMA3B	0
294	MBTPS2	0
295	PRICKLE3	0
296	LTF	0
297	EXTL3	0
298	NR1H4	0
299	ELOVL5	0
300	KDM5D	0
301	CALCOCO1	0
302	MAP4K5	0
303	EHD3	0
304	MAN2B2	0
305	SLC7A14	0
306	CLDN11	0
307	SLC25A39	0
308	MVP	0
309	NUB1	0
310	PGM3	0
311	RWDD2A	0
312	CLK1	0
313	POLR3B	0
314	ANGEL1	0
315	RNF14	-0.000202613
316	DNASE1L1	0.000277642
317	DDX11	2.46745e-05
318	HEBP1	0
319	GPRC5A	0
320	MAMLD1	0
321	CD6	0
322	TACC3	0
323	UFL1	0
324	POLA2	0
325	CAPN1	0
326	ACP3	0
327	MDH1	0
328	SLC30A9	0
329	MTMR11	0
330	COX15	0
331	CCDC88C	0
332	YAF2	0
333	ZMYND11	0
334	WAS	0
335	DPEP1	0
336	BID	0
337	NPC1L1	0
338	XYLT2	0
339	RGPD5	0
340	STMN4	0
341	NUDCD3	0
342	ISL1	0
343	CHDH	0
344	IL20RA	0
345	CLCA1	0
346	CLCA4	0
347	GLT8D1	0
348	ATP2C1	0
349	IGF1	0
350	SLC38A5	0
351	RALBP1	0
352	RUFY3	0
353	CNTN1	0
354	SLC11A1	0
355	WWTR1	0
356	AGPS	0
357	ATP1A2	0
358	TTC27	0
359	ZNF582	0
360	VSIG2	0
361	PHLDB1	0
362	MARCO	0
363	CYP24A1	0
364	PRDM11	0
365	SYT13	0
366	SNAI2	0
367	CD74	0
368	HGF	4.59399e-05
369	ZRANB1	0
370	NCDN	0
371	ADGRA2	0
372	ZFP64	0
373	MNAT1	0
374	SAMD4A	0
375	RUNX3	0
376	MRE11	0
377	PLEKHB1	0
378	SERPINB1	0
379	CYP3A43	0
380	SLC7A9	0
381	SPAST	0
382	NRXN3	0
383	OSBPL5	0
384	AQR	0
385	CPS1	0
386	C8B	0
387	FHL1	0
388	RTF2	0
389	GABRA1	0
390	SLC45A4	0
391	RNF10	0
392	ZNF839	0
393	ZDHHC6	0
394	GRAMD1B	0
395	RB1CC1	0
396	ERP44	0
397	ALAS1	0
398	BIRC3	0
399	AKAP11	0
400	GLRX2	0
401	SNAPC1	0
402	DERA	7.99191e-05
403	STRAP	0
404	ABCC2	0
405	DEF6	0
406	PLEKHO1	-8.59433e-05
407	GCLM	0
408	UBR2	0
409	EHD2	0
410	DEPDC1	0
411	CCDC28A	0
412	RRAGD	0
413	HSF2	0
414	PHF20	0
415	HSD17B6	0
416	NR1H3	0
417	TYMP	0
418	NCAPH2	0
419	TOMM34	0
420	SEC63	0
421	KPNA6	0
422	VIM	0
423	FAS	0
424	RNASET2	0
425	CD44	0
426	KCNG1	0
427	AGPAT4	-0.000198281
428	SLAMF7	0
429	BTN3A1	0
430	MIPEP	0
431	PRKCH	0
432	INSRR	0
433	IFNGR1	0
434	B4GALT7	0
435	SH2D2A	0
436	VRK2	0
437	TNFRSF1B	0
438	VEZT	0
439	POU2F2	0
440	BRD9	0
441	SNX1	0
442	TBPL1	0
443	BCLAF1	0
444	SLC39A9	0
445	ANK1	0
446	IBSP	0
447	TFB1M	0
448	RABEP1	0
449	HMGB3	0
450	NUP160	0
451	BAK1	0
452	MUSK	0
453	IKZF2	0
454	GRN	0
455	FAM13B	0
456	ARHGAP31	0
457	CENPQ	0
458	SARS1	0
459	RANBP3	0
460	ARID4A	0
461	EIPR1	0
462	PNPLA6	0
463	IFT88	0
464	ALG1	0
465	ZCCHC8	0
466	ABCF2	0
467	CHPF2	0
468	LRRC7	0
469	FUT8	0
470	UBA6	0
471	GAB2	0
472	ATP6V0A1	0
473	PIAS1	0
474	SLC4A7	0
475	MAP2K3	0
476	TMSB10	0
477	ASTE1	0
478	RNF19A	0
479	PEX3	0
480	GABARAPL2	0
481	MYOC	0
482	SH3YL1	0
483	FAM136A	0
484	VCL	4.9773e-05
485	DEPDC1B	0
486	DAPK2	0
487	NSMAF	0
488	ADSS2	0
489	STAP1	0
490	TIMP2	-0.000136703
491	RFC1	0
492	TBC1D23	0
493	CUL3	0
494	OTC	0
495	CYP46A1	0
496	ZZZ3	0
497	SLC18A1	0
498	USP2	0
499	CASR	0
500	TUBG2	0
501	RPL26L1	0
502	FLT4	0
503	NSUN2	-0.000367495
504	MFAP3	0
505	MRI1	0
506	METTL1	0
507	HOXC8	0
508	AGA	0
509	PI4K2B	0
510	BOD1L1	0
511	MAT2B	0
512	TLL1	0
513	EDC4	0
514	TRIO	0
515	VCAN	0
516	CLEC16A	0
517	MSR1	-0.000165127
518	CDH1	0
519	MTREX	0
520	DNAH5	0
521	ZFYVE16	0
522	RIPOR1	0
523	C6	0
524	RAI14	0
525	SOX30	0
526	PNKP	0
527	BEST2	0
528	PHLPP2	0
529	SPDL1	0
530	STAU2	0
531	SLC66A1	0
532	CTNS	0
533	RTN4R	0
534	PHF23	0
535	CDH10	0
536	INPP4A	0
537	RAB27B	0
538	PSMA4	0
539	MYO16	0
540	LSG1	0
541	PARP3	3.91242e-06
542	TNC	0
543	THAP3	0
544	RIPOR3	0
545	TDP1	0
546	AIFM2	0
547	C2ORF83	0
548	SPATA7	0
549	MED17	0
550	CAPG	0
551	AP2S1	0
552	USH2A	0
553	ZPBP	0
554	TG	0
555	ADAM28	0
556	BARX2	0
557	DCUN1D1	0
558	JADE2	0
559	ZIC2	0
560	LCP2	0
561	TRIT1	0
562	ADRB1	0
563	GUCA2B	0
564	CUL7	0
565	CTNNA1	-0.000307833
566	PHKA2	0
567	CNTLN	0
568	EPHA3	0
569	HSPA5	0
570	DSG2	0
571	GEMIN8	0
572	OFD1	0
573	GPM6B	0
574	MAGEC2	0
575	PREX2	0
576	WDR37	0
577	YTHDC2	0
578	CTPS2	0
579	ATP6V1H	0
580	POLR2B	0
581	ARAP2	0
582	TPR	0
583	CP	0
584	KATNIP	0
585	DTNBP1	0
586	XK	0
587	ANO2	0
588	SCML1	0
589	WWC3	0
590	ARHGAP6	0
591	FAM184B	0
592	MAP4	0
593	GOPC	0
594	ROS1	0
595	USP28	-6.66999e-05
596	HDAC9	0
597	TSPAN17	0
598	NOP16	0
599	CC2D2A	0
600	RRM2B	0
601	ZNF800	0
602	TNFRSF17	0
603	SNX29	0
604	LMO3	0
605	MRPS10	0
606	GUCA1A	0
607	RSF1	0
608	VPS13D	0
609	CELF2	0
610	FAM120A	0
611	R3HDM1	0
612	COL9A2	0
613	KITLG	0
614	ERCC8	0
615	ADAMTS6	0
616	H6PD	0
617	VAMP3	0
618	PER3	0
619	UTS2	0
620	TNFRSF9	0
621	EPN3	0
622	LTBP1	0
623	RCN1	0
624	ELN	0
625	RFC2	0
626	ARID1B	0
627	NEDD4L	0
628	FOXP3	0
629	PPP1R3F	0
630	HEXB	-4.55701e-05
631	PTCD2	0
632	NEXMIF	0
633	JKAMP	0
634	DKK3	0
635	NFE2L3	0
636	MCUR1	0
637	LIMA1	0
638	LETMD1	0
639	SLC4A8	0
640	LAMC3	0
641	PTGER3	0
642	TNIP3	0
643	MAPK9	0
644	COL23A1	0
645	BCAR1	0
646	HERPUD1	0
647	HOMER3	0
648	RAD51	0
649	POLQ	0
650	PIK3CB	0
651	CYBA	0
652	THOC3	0
653	HEBP2	-0.000120506
654	MPHOSPH9	0
655	PLEKHA5	0
656	PRSS8	0
657	SIKE1	0
658	RRP12	0
659	FNIP2	0
660	MSMO1	0
661	TTC17	0
662	ALX4	0
663	FSTL4	0
664	FOXN3	0
665	METTL24	0
666	AKR7A2	0
667	MRTO4	0
668	NNAT	0
669	USE1	0
670	MCF2L2	0
671	NRIP2	0
672	LAMA3	0
673	AP5M1	0
674	ANAPC4	0
675	TRAPPC3	0
676	THRAP3	0
677	PHPT1	0
678	ENTPD2	0
679	LY75	0
680	ARID4B	0
681	OPN3	0
682	PTPRN	0
683	KIF1B	0
684	FOXC1	0
685	TBC1D22A	0
686	SYNE2	0
687	PLEKHH1	0
688	ATP9A	0
689	SPO11	0
690	CBLN4	0
691	CHRDL2	0
692	FAM168A	0
693	RELT	0
694	GALC	0
695	NOP58	0
696	KCNH2	0
697	CUL1	0
698	FAM114A2	0
699	CYFIP2	0
700	TAB2	0
701	GINM1	0
702	EIF2AK2	0
703	USP36	0
704	KMT2C	0
705	MCOLN3	0
706	CCDC85A	0
707	PUM2	0
708	MRPL43	0
709	ITIH4	0
710	ITIH1	0
711	HPF1	0
712	ZFR	0
713	ZNF280C	0
714	NPFFR2	0
715	PHF21B	0
716	TRAF1	0
717	RC3H2	0
718	IL17RB	0
719	TRAF3IP2	0
720	GYG2	0
721	DCBLD2	0
722	SERPINB3	0
723	SOAT1	0
724	PKP2	0
725	MSH4	0
726	F7	0
727	GDI2	0
728	PRDM1	-0.000325001
729	ATG5	0
730	TMCC3	0
731	PITHD1	0
732	MTA3	0
733	USP13	0
734	ATP11B	0
735	LAMC2	0
736	CDK14	0
737	SEC61A1	0
738	PPP1R12A	0
739	RASGRF1	0
740	CAMK2B	-0.000120197
741	CROCC	0
742	ATP2B4	0
743	ZC3H11A	0
744	RIOK2	0
745	YIPF1	0
746	NDC1	0
747	DGKG	0
748	FLYWCH1	0
749	UNKL	0
750	TBXAS1	0
751	PARP12	0
752	ALDH18A1	0
753	TARBP1	0
754	GATB	0
755	MXD1	0
756	CDK17	0
757	DNAJC25	0
758	SLC2A3	0
759	PSD	0
760	YBX3	0
761	STYK1	0
762	WNK1	0
763	CCAR1	0
764	OGFR	0
765	GNA15	0
766	CREB3L3	0
767	PIGV	0
768	PTPRU	0
769	SNRNP40	0
770	RIMBP2	0
771	COL11A1	0
772	QSER1	0
773	MPC1	-3.378e-05
774	ACAA1	-6.40549e-05
775	BCAT1	0.00038805
776	HDAC7	0
777	LZTS1	0
778	PRDM6	0
779	WNT8A	0
780	SPAG4	0
781	NCKAP1	0
782	MRPS35	0
783	GUCY1B1	0
784	SFSWAP	0
785	TNK2	0
786	MON2	0
787	CDH3	0
788	ARSF	0
789	GPBP1	0
790	DGAT2	0
791	ZNF112	0
792	CS	0
793	LTK	0
794	MRPS24	0
795	ELMO2	0
796	WAPL	0
797	VMP1	0
798	APPBP2	0
799	POLD1	0
800	SEZ6	0
801	EIF4B	0
802	SLC6A16	0
803	BICRA	0
804	SPHK2	0
805	RPL18	0
806	CA11	0
807	ISOC2	0
808	U2AF2	0
809	EPN1	0
810	MED29	0
811	AHRR	0
812	GSC2	0
813	ZNF275	0
814	MTMR1	0
815	GPC1	0
816	ADCK1	0
817	HAGH	0
818	RNF4	0
819	CASP8	0
820	LIMCH1	0
821	INTS13	0
822	TM7SF3	0
823	DLX3	0
824	SPA17	0
825	TSPAN32	0
826	CCN5	-0.000242402
827	DMRT3	0
828	ST3GAL6	0
829	ATP2C2	0
830	NGFR	0
831	CDON	0
832	TAF2	0
833	HIPK2	0
834	TNPO3	0
835	RFXANK	0
836	TMEM161A	0
837	LPAR2	0
838	CTSA	0
839	SUGP2	0
840	SLC12A2	0
841	SNX24	-0.000849059
842	EYA2	0
843	CNN2	0
844	ABCA7	0
845	SNCAIP	0
846	DDX20	0
847	BTBD1	0
848	FAR2	0
849	BCAS1	0
850	POU1F1	0
851	CHI3L2	0.000434426
852	PMS1	0
853	HMG20B	0
854	CALCRL	0
855	TAF11	0
856	ANKS1A	0
857	AP3D1	0
858	ZNF76	0
859	NTHL1	0
860	GNAI3	-0.000317794
861	IPO5	0
862	OAT	0
863	WDR3	0
864	PKN2	0
865	WDR18	0
866	TRAM2	0
867	NTN1	0
868	GLP2R	0
869	MCM10	0
870	DGKA	0
871	ERBB3	0
872	ROPN1	0
873	ANKRD44	0
874	KARS1	0
875	ADAT1	0
876	PDIA5	0
877	TBC1D22B	0
878	NDUFB4	0
879	SPEN	0
880	MYLK	0
881	ZC3H15	0
882	MAP2K4	0
883	PACC1	-0.000372243
884	SNAP91	0
885	SLK	0
886	CYB5R4	0
887	COL17A1	0
888	GSTO2	0
889	SEC61A2	0
890	PRKCQ	0
891	TLE2	0
892	ASB1	0
893	FAM107B	0
894	ME1	0
895	TBC1D1	0
896	CDK13	0
897	MTHFD2	0
898	SLC9A7	4.33121e-05
899	FOXJ2	0
900	YBX1	0
901	PDE4A	0
902	PPP2R5A	0
903	CTNNA2	0
904	ELAVL1	0
905	TIE1	0
906	DIP2B	0
907	SMARCD1	0
908	KDM4A	0
909	NFYC	0
910	ZMYND12	0
911	NGEF	0
912	ASPM	0
913	CD84	0
914	ELOVL1	0
915	SPI1	0
916	MPPED2	0
917	CLDN18	0
918	ZBTB11	0
919	ATXN3	0
920	GOLGA5	0
921	FGFR2	0
922	LRRC40	0
923	ISOC1	0
924	EML1	0
925	TRMT11	0
926	THUMPD1	0
927	MSANTD3	0
928	KIF26A	0
929	ATG2B	0
930	ARFGEF1	0
931	ACSM2B	0
932	ZFAT	0
933	MTFR1	0
934	STAG3	0
935	FECH	0
936	MYO9A	0
937	DDX3Y	0
938	PFKP	0
939	IDI1	0
940	SP100	0
941	KLF6	0
942	PLPP1	0
943	NEO1	0
944	TRAM1	0
945	PHKA1	0
946	TNFRSF1A	0
947	CACNB1	0
948	EVI5	0
949	STOML1	0
950	PKM	0
951	DHX29	0
952	DNTTIP2	0
953	METTL22	0
954	TP53BP1	0
955	TRO	0
956	RRP15	0
957	RHOA	0
958	DHX8	0
959	PRKCZ	0
960	ZFY	0
961	IARS2	0
962	SYT1	0
963	NAV3	0
964	IDH3G	0
965	ROGDI	0
966	PDZD4	0
967	ATP2B3	0
968	ROCK1	0
969	CBFB	0
970	PDK3	0
971	HYAL2	0
972	HDAC4	0
973	RASSF1	0
974	FGFR3	0
975	IFI35	0
976	HEATR6	0
977	COASY	-2.67797e-05
978	PLEKHH3	0
979	MEF2A	0
980	TBC1D25	0
981	ACSL4	0
982	INPP5A	0
983	FTSJ1	0
984	PRR11	0
985	REEP1	0
986	ATP11A	0
987	POLR1A	0
988	LAPTM4A	0
989	TTC7A	0
990	IP6K2	0
991	STON1-GTF2A1L	0
992	SRBD1	0
993	KIF2A	0
994	RASGRP2	0
995	PSME4	0
996	IFT80	0
997	ERLEC1	-0.000180899
998	PPP2R5B	0
999	PYGM	0
1000	PAGE1	0
1001	PITX1	0
1002	TRPC7	0
1003	MAST4	0
1004	ADGRF5	0
1005	SDK2	0
1006	ADAM7	0
1007	NUP133	0
1008	NUCKS1	0
1009	VPS35	0
1010	DNAJA2	0
1011	BCL3	0
1012	KCNAB2	0
1013	ABCC9	0
1014	GAL	0
1015	CLEC2D	0
1016	FUNDC1	0
1017	MAOB	0
1018	RORA	0
1019	TGFBR3	0
1020	HES2	0
1021	ATP1B3	0
1022	NEDD4	0
1023	PIGB	0
1024	MAPK6	0
1025	GNB5	0
1026	RAB27A	0
1027	HDHD5	0
1028	UFD1	0
1029	GUCY2C	0
1030	ELP1	0
1031	NUCB2	0
1032	PFN2	-9.54177e-05
1033	PTPN3	0
1034	SPTB	0
1035	DAPP1	0
1036	FGF10	0
1037	SLC44A1	0
1038	TMEM260	0
1039	SMG6	0
1040	EXOC5	0
1041	CLTCL1	0
1042	FGF22	0
1043	FSTL3	0
1044	DGCR2	0
1045	RNF126	0
1046	MNT	0
1047	ZXDC	0
1048	JMJD6	0
1049	POLB	0
1050	ST6GALNAC1	0
1051	WIPI1	0
1052	FRMPD1	0
1053	GBA2	0
1054	NDST1	0
1055	ASNS	0
1056	AP3M2	0
1057	CNGB1	0
1058	ST6GALNAC2	0
1059	CHAT	0
1060	PABPC1	0
1061	TESK2	0
1062	CFAP20	0
1063	CSNK2A2	0
1064	PTPN21	0
1065	EIF2B3	0
1066	CAMK2A	0
1067	TCOF1	0
1068	CDC42	0
1069	OSBPL3	0.000716403
1070	EPHA8	0
1071	SLC12A3	0
1072	RAD18	0
1073	ATP2B1	0
1074	TRPM5	0
1075	NCK2	-0.000145599
1076	MAP4K4	0
1077	MGAT4A	0
1078	RPL31	0
1079	WDR1	0
1080	SNX13	0
1081	MS4A12	0
1082	ARHGAP10	0
1083	RPS6KA2	0
1084	ING3	0
1085	VASH1	0
1086	LMCD1	0
1087	BUD23	0
1088	SEL1L	0
1089	TRIP13	0
1090	ATP6AP1	0
1091	TCF3	0
1092	TRIB2	0
1093	DAZAP1	0
1094	MBD3	0
1095	PRLH	0
1096	HLTF	0
1097	FAM50A	0
1098	FAM3A	0
1099	MYO3B	0
1100	CYBRD1	0
1101	CDH19	0
1102	PDCD2	0
1103	SLC6A15	0
1104	RDH11	0
1105	SPP2	0
1106	ACTN1	0
1107	ZFYVE26	0
1108	RPS6KA6	0
1109	EPN2	0
1110	PTPN18	0
1111	LIMS2	0
1112	ASIC4	0
1113	SPEG	0
1114	LNX1	0
1115	ALDH3A2	0
1116	TFRC	0
1117	SREBF1	0
1118	TRPC5	0
1119	AFF4	0
1120	UBE2D1	0
1121	RHOBTB1	0
1122	SMC1A	0
1123	HSD17B10	0
1124	MARK2	0
1125	HMMR	0
1126	CHFR	0
1127	TRHDE	0
1128	P4HA2	0
1129	FCGR2B	0
1130	NFATC3	0
1131	TRNT1	0
1132	ACADVL	0
1133	STK10	0
1134	FBXW11	0
1135	CRMP1	0
1136	EVC	0
1137	DERL2	0
1138	SIDT1	0
1139	IRAG1	0
1140	TMEM38A	0
1141	AP1M1	0
1142	PVR	0
1143	XRCC1	0
1144	SCARB1	0
1145	CYP2W1	0
1146	MCM2	0
1147	MOV10L1	0
1148	PANX2	0
1149	SELENOO	0
1150	TP63	0
1151	ALPK1	0
1152	LLGL2	0
1153	PDE8A	0
1154	CLCN4	0
1155	NLE1	0
1156	SDHA	0
1157	SMARCE1	0
1158	FNDC8	0
1159	GSDMB	0
1160	KDM5A	0
1161	ADAM11	0
1162	PPP2R3A	-1.00718e-05
1163	FERMT2	0
1164	DHRS9	0
1165	CD5L	0
1166	PTGS2	0
1167	IGF2BP2	0
1168	MAP3K13	0
1169	ST6GAL1	0
1170	TBX21	0
1171	FRY	0
1172	PICALM	0
1173	GLI2	0
1174	CLASP1	0
1175	MRPS34	0
1176	NOTCH3	0
1177	CLNS1A	0
1178	PPP2R2C	0
1179	TEAD2	0
1180	EED	0
1181	CDHR2	0
1182	SNCB	0
1183	TSG101	0
1184	NCBP3	0
1185	ATP2A3	0
1186	CA12	0
1187	MGLL	0
1188	NTN4	0
1189	BCS1L	0
1190	NUAK1	0
1191	DPP8	0
1192	SLC24A1	0
1193	ZNF532	0
1194	LMAN1	0
1195	HACD3	0
1196	IPCEF1	0
1197	ZZEF1	0
1198	NOX3	0
1199	ENO1	0
1200	SLC12A1	0
1201	MYDGF	0
1202	ANO8	0
1203	TUBE1	0
1204	ARHGEF10L	0
1205	TXK	0
1206	WSCD2	0
1207	TACR2	0
1208	ACTR6	0
1209	TIPIN	0
1210	SRI	0
1211	EIF4G3	0
1212	NUP37	0
1213	SEMA3A	0
1214	GTSE1	0
1215	SEMA3C	0
1216	TTC38	0
1217	ACAT1	0
1218	GRAMD4	0
1219	CELSR1	0
1220	WNT8B	0
1221	ZNF638	0
1222	SLC25A40	0
1223	TIMM21	0
1224	ADD2	0
1225	FGF4	0
1226	RASAL2	0
1227	VPS9D1	0
1228	ZNF37A	0
1229	MARK3	0
1230	SLC25A3	0
1231	FNDC3B	0
1232	FOSL2	0.000183682
1233	CACNG5	0
1234	CACNG4	0
1235	FRYL	0
1236	FSCN1	4.55978e-06
1237	ACTB	0
1238	MOCOS	0
1239	PLD1	0
1240	ATP12A	0
1241	WDR62	0
1242	DLG1	0
1243	RAB7A	0
1244	SEC31B	0
1245	SART3	0
1246	ARHGAP15	0
1247	TUBA3D	0
1248	PAX2	0
1249	EXOSC7	0
1250	KIFAP3	0
1251	MKRN2	0
1252	MCM6	0
1253	REXO2	0
1254	RBM7	0.000144699
1255	RBMS2	0
1256	BAZ2A	0
1257	PTPN23	0
1258	MLH1	0
1259	UNG	0
1260	FMO4	0
1261	KLHL20	0
1262	RGS11	0
1263	SLC46A1	0
1264	PLXNA2	0
1265	SPAG5	0
1266	ANKRD13A	0
1267	TPD52	0
1268	ACACB	0
1269	TRAF4	0
1270	PAG1	0
1271	GPATCH1	0
1272	ICAM3	0
1273	NT5C2	0
1274	MCAM	0
1275	GPC4	0
1276	MBNL3	0
1277	CAMSAP3	0
1278	RAP1GAP	0
1279	XAB2	0
1280	ARHGEF1	0
1281	STXBP2	0
1282	MAP2K7	0
1283	NMRK2	0
1284	DGKD	0
1285	CTTNBP2	0
1286	ACTL6B	0
1287	RARB	0
1288	TOP2B	0
1289	TM9SF3	0
1290	NFKB2	0
1291	UBE2T	0
1292	PPP1R12B	0
1293	DNAJC10	0
1294	GTF3C1	0
1295	IL4R	0
1296	USP33	0
1297	PAK3	0
1298	CAPN6	0
1299	DCX	0
1300	SNRPA	0
1301	SPAG6	0
1302	EXOSC5	0
1303	APBB1IP	0
1304	LRCH4	0
1305	FAM76B	0
1306	SIRT6	0
1307	TYR	0
1308	POLD3	0
1309	ACTN2	0
1310	CAPZB	0
1311	GPR137B	0
1312	JADE1	0
1313	SLC25A43	0
1314	UBE2A	0
1315	FGFR1	0
1316	FKBP6	0
1317	SMC1B	0
1318	FBLN1	0
1319	ITGA8	0
1320	CST7	0
1321	MAP2	0
1322	PIAS2	0
1323	AMPH	0
1324	ARAF	0
1325	MCCC1	0
1326	LAMP3	0
1327	FAP	0
1328	NEBL	0
1329	ACER3	0
1330	UBE2K	-0.000173584
1331	PIK3C3	0
1332	N4BP2	0
1333	TIGAR	0
1334	TULP3	0
1335	SYNJ2	0
1336	ADCY2	0
1337	PPP2R5C	0
1338	RBFOX1	0
1339	GNB1	0
1340	HOXA9	0
1341	EDN1	0
1342	MLLT10	0
1343	ZCWPW1	0
1344	ADCYAP1R1	0
1345	FGF20	0
1346	P2RY10	0
1347	ITM2A	0
1348	NRDC	-0.000573336
1349	VDAC3	0
1350	PCM1	0
1351	TNRC6C	0
1352	CBFA2T2	0
1353	BRINP1	0
1354	PKD2L2	0
1355	TP53INP2	0
1356	SDF4	0
1357	MYH7B	0
1358	BPIFB2	0
1359	TP73	0
1360	UBE2D4	0
1361	CLUL1	0
1362	RUNX1T1	0
1363	CDH17	0
1364	THOC1	0
1365	FKBP7	0
1366	OSBPL6	0
1367	SLC1A3	0
1368	XRCC5	0
1369	LXN	0
1370	SP140	0
1371	MKNK1	0
1372	TNS1	0
1373	REXO1	0
1374	SAR1A	0
1375	CDC14A	0
1376	RAPGEF3	0
1377	CEACAM1	0
1378	SENP1	0
1379	CIC	0
1380	LIPE	0
1381	PAFAH1B3	0
1382	OPHN1	0
1383	AFM	0
1384	KIF22	0
1385	SCGN	0
1386	CARMIL1	0
1387	PGM1	0
1388	DDX1	0.000393382
1389	DNM2	0
1390	EPB41L2	0
1391	RIMS1	0
1392	MOXD1	0
1393	STX7	0
1394	RABL2B	0
1395	KEAP1	0
1396	DDX43	0
1397	PTPRH	0
1398	DCT	0
1399	SLC35C2	0
1400	CRYBG3	0
1401	EPHA6	0
1402	SCTR	0
1403	RFX3	0
1404	RIF1	0
1405	RAB21	0
1406	SLC4A4	0
1407	SMARCA2	0
1408	RDH8	0
1409	SESN1	0
1410	MID2	0
1411	DNAAF6	0
1412	COL5A3	0
1413	SRCAP	0
1414	PUM3	0
1415	CPB2	0
1416	CHRNA3	0
1417	KCNN2	0
1418	CNOT4	0
1419	PSEN1	0
1420	CPOX	0
1421	CLDND1	0
1422	MOK	0
1423	HSP90AA1	0
1424	RBL1	0
1425	DLGAP4	0
1426	IGSF9B	0
1427	NDC80	0
1428	AP4E1	0
1429	RSBN1	0
1430	MAGI3	0
1431	CXCL2	0
1432	AFP	0
1433	COL4A4	0
1434	TCF7	0
1435	OSTM1	0
1436	CDH7	0
1437	IMPG2	0
1438	PCNP	0
1439	EXD2	0
1440	ARG2	0
1441	MEF2C	0
1442	CACNA1S	0
1443	PKP1	0
1444	UBA5	0
1445	STK17B	0
1446	CDC14B	0
1447	ZNF510	0
1448	LRP2	0
1449	ZNF506	0
1450	JMJD4	0
1451	DUSP12	0
1452	AACS	0
1453	DELE1	2.4359e-05
1454	SLC13A1	0
1455	CADPS2	0
1456	PCDHGA2	0
1457	PHLPP1	0
1458	ATP8B1	0
1459	IL12RB2	0
1460	SMARCD3	0
1461	WDR70	0
1462	FYB1	0
1463	MPP4	0
1464	STRADB	0
1465	BZW1	0
1466	PGR	0
1467	C1QTNF3	0
1468	ME2	0
1469	C5ORF22	0
1470	CCNT2	0.000273933
1471	FAM135A	0
1472	COL19A1	0
1473	EPB41L3	0
1474	COBLL1	0
1475	DLG3	0
1476	KCNK2	0
1477	TRAF5	0
1478	MRPL22	0
1479	GEMIN5	0
1480	OPRK1	0
1481	NFE2L1	0
1482	SEMA5B	-0.000382016
1483	GSK3B	0
1484	ITGB5	0
1485	ERC1	0
1486	XPO1	0
1487	RNF13	0
1488	TRPM3	0
1489	PALB2	0
1490	DOP1A	0
1491	LYRM2	0
1492	BCKDHB	0
1493	KAT6A	0
1494	TUT7	0.000295504
1495	ULK2	0
1496	GRHL2	0
1497	TNPO1	0
1498	PLOD1	0
1499	P2RX5	0
1500	ITGAE	0
1501	DIS3	0
1502	PIBF1	0
1503	TDRD3	0
1504	NUFIP1	0
1505	PDS5B	0
1506	OXCT1	0
1507	RRAGB	0
1508	EPYC	0
1509	CYLD	0
1510	SLC27A5	0
1511	ZNF324	0
1512	ZNF671	0
1513	ZNF416	0
1514	ZNF586	0
1515	ZNF446	0
1516	ZNF264	0
1517	RPS5	0
1518	FAT1	0
1519	CHMP2B	0
1520	SMAP2	0
1521	PPIE	0
1522	ZMPSTE24	0
1523	STARD7	0
1524	NOA1	0
1525	REST	0
1526	HAL	0
1527	SSH1	0
1528	GSTP1	0
1529	APLP2	0
1530	FAM234B	0
1531	SLCO1A2	0
1532	WBP11	0
1533	EIF3I	0
1534	NKAIN1	0
1535	COL16A1	0
1536	TXLNA	0
1537	NCOA1	0
1538	AGBL5	0
1539	EFR3B	0
1540	KIF3C	0
1541	RAB10	0
1542	GCKR	0
1543	HADHA	0
1544	MAPRE3	0
1545	CAD	0
1546	CD59	0
1547	CD82	0
1548	BCORL1	0
1549	ATRX	0
1550	FCN1	0
1551	MYNN	0
1552	MECOM	0
1553	SCAMP1	0
1554	PREP	0
1555	HACE1	0
1556	SEH1L	0
1557	WDR47	0
1558	WDFY1	0
1559	OVGP1	0
1560	MAP3K4	0
1561	PILRA	0
1562	IGSF9	0
1563	ABCB1	0
1564	ZNF213	0
1565	AKR1B1	0
1566	CPNE3	0
1567	WNT11	0
1568	MTIF2	0
1569	DDHD2	0
1570	TTC39A	-0.000197459
1571	EPS15	0
1572	ORC1	0
1573	MGST2	0
1574	CHERP	0
1575	USP40	0
1576	POMGNT1	0
1577	RAD54L	0
1578	MAST2	0
1579	DNAJA1	0
1580	B4GALT1	0
1581	CHMP5	-0.000903802
1582	NFX1	0
1583	AQP6	0
1584	DIMT1	0
1585	IPO11	0
1586	FOLH1	0
1587	EIF2AK1	0
1588	NME8	0
1589	EPDR1	0
1590	SNX10	0
1591	SEPHS1	0
1592	MRPL28	0
1593	HBQ1	0
1594	ITPKC	0
1595	CEACAM6	0
1596	FAT2	0
1597	RBM22	0
1598	TMED2	0
1599	ERO1B	0
1600	ZFAND6	0
1601	HSD17B2	0
1602	TXLNG	0
1603	PPEF1	0
1604	LAT2	0
1605	HUWE1	0
1606	ZW10	0
1607	ALG9	0
1608	MYBPC2	0
1609	NOX4	0
1610	ACOX3	0
1611	MTMR2	0
1612	PPP1R15A	0
1613	HSD17B14	0
1614	TRIP6	0
1615	ACHE	0
1616	FTL	0
1617	SRRT	0
1618	BAX	0
1619	NLK	0
1620	PIGS	0
1621	ADAMTS2	0
1622	ATXN7L3	0
1623	PGS1	0
1624	PSMC5	0
1625	UIMC1	0
1626	CETP	0
1627	MMP2	0
1628	MT3	0
1629	LPCAT2	0
1630	GNAO1	0
1631	OGFOD1	0
1632	SH3BP2	0
1633	NOP14	0
1634	ADD1	0
1635	L2HGDH	0
1636	TXNDC16	0
1637	RTRAF	0
1638	NID2	0
1639	GMCL1	0
1640	SF3B2	0
1641	KLHL42	0
1642	GNAS	0
1643	DNM1L	0
1644	PTHLH	0
1645	PHACTR3	0
1646	ERGIC2	0
1647	TFAP2C	0
1648	AURKA	0
1649	CASS4	0
1650	PIR	0
1651	AAMDC	-0.000589738
1652	RFX2	0
1653	METTL2A	0
1654	SULT2B1	0
1655	ALG6	0
1656	PTPN4	0
1657	DDX18	0
1658	KHSRP	0
1659	GNA11	0
1660	EDEM2	0
1661	DNMT3B	0
1662	REM1	0
1663	TPX2	0
1664	PDRG1	0
1665	EPB41L1	0
1666	SLC15A1	0
1667	DOCK9	0
1668	ANKRD10	0
1669	TGDS	0
1670	DOCK3	0
1671	C3ORF18	0
1672	COQ9	0
1673	TMEM40	0
1674	KIF9	0
1675	ARHGAP28	0
1676	CRLS1	0
1677	DEFB127	0
1678	PPP1R13B	0
1679	ATRN	0
1680	SMOX	0
1681	SIGLEC1	0
1682	FKBP1A	0
1683	NSFL1C	0
1684	SLC4A11	0
1685	ZNF343	0
1686	EBF4	0
1687	CPXM1	0
1688	MAVS	0
1689	LZTS3	0
1690	F11	0
1691	XRN2	0
1692	KIZ	0
1693	DYNLL1	0
1694	TESC	0
1695	SNX5	0
1696	RPL6	0
1697	SIRPG	0
1698	MAPKAPK5	0
1699	P2RX7	0
1700	ESF1	0
1701	RBBP9	0
1702	ANAPC5	0
1703	SLC23A2	0
1704	SLC8B1	0
1705	TMEM230	0
1706	DZANK1	0
1707	KDM2B	0
1708	CFAP61	0
1709	LHX5	0
1710	TASP1	0
1711	OAS1	0
1712	GCN1	0
1713	RPLP0	0
1714	PXN	0
1715	SIRT4	0
1716	RPH3A	0
1717	KIF16B	0
1718	TRMT6	0
1719	CHGB	0
1720	PEBP1	0
1721	TBX5	0
1722	BRAP	0
1723	ERP29	0
1724	NOS1	0
1725	FUS	0
1726	IGBP1	0
1727	FXYD5	0
1728	ZNF302	0
1729	GRAMD1A	0
1730	FXYD3	0
1731	HEPH	0
1732	CMTM1	0
1733	KCNH4	0
1734	GANAB	0
1735	GMIP	0
1736	RBM41	0
1737	BIRC5	0
1738	LAG3	0
1739	MLF2	0
1740	ZBTB25	0
1741	NECAP1	0
1742	ARHGAP4	0
1743	ANKRD24	0
1744	DHX32	0
1745	RCOR1	0
1746	GPATCH2L	0
1747	LTBP4	0
1748	BLVRB	0
1749	SLC9A1	0
1750	SPTLC1	0
1751	PAPOLA	0
1752	CCNK	0
1753	PCBP4	0
1754	RGS1	0
1755	YPEL3	0
1756	MRPS33	0
1757	NDUFB2	0
1758	NUDC	0
1759	MAEA	0
1760	ICAM1	0
1761	STRN4	0
1762	IRAK3	0
1763	LYZ	0
1764	SI	0
1765	MUL1	0
1766	TFAP4	0
1767	PDCD7	0
1768	SPG21	0
1769	FETUB	0
1770	DNAJB11	0
1771	P3H2	0
1772	THPO	0
1773	CHRD	0
1774	FLT3LG	0
1775	GNPTG	0
1776	ZNF268	0
1777	GOLGA3	0
1778	PABPC4	0
1779	CD209	0
1780	CERS4	0
1781	MCOLN1	0
1782	USP48	0
1783	EFNB1	0
1784	PDPR	0
1785	AARS1	0
1786	GLG1	0
1787	KIF4A	0
1788	TNRC6A	0
1789	PLEKHG2	0
1790	DLL3	0
1791	NAT14	0
1792	PITPNM2	0
1793	EXOC1	0
1794	RBM27	0
1795	POU4F3	0
1796	OSBPL8	0
1797	NLRC4	0
1798	PUS7	0
1799	LAMB4	0
1800	NRCAM	0
1801	LAMB1	0
1802	SLC26A4	0
1803	SLC26A3	0
1804	DLD	0
1805	WDR7	0
1806	TXNL1	0
1807	IL5RA	0
1808	CMTM6	0
1809	ITGA6	0
1810	RAPGEF4	0
1811	MAP3K20	0
1812	SMPX	0
1813	FH	0
1814	SEL1L3	0
1815	TF	0
1816	CDV3	0
1817	MYO15A	0
1818	ALKBH5	0
1819	APOH	0
1820	NLRP1	0
1821	PITPNM3	0
1822	SPAG7	0
1823	ORC6	0
1824	ZFHX4	0
1825	SLC17A6	0
1826	CPA1	0
1827	ZC3HC1	0
1828	ESR1	0
1829	RGS17	0
1830	ANGPT2	0
1831	TMEM101	0
1832	CD200	0
1833	CCDC80	0
1834	CMA1	0
1835	PPP2R3C	0
1836	HAUS4	0
1837	JPH4	0
1838	MYH7	0
1839	CEBPE	0
1840	SLC7A8	0
1841	SLC22A17	0
1842	SCFD1	0
1843	G2E3	0
1844	HECTD1	0
1845	HNRNPC	0
1846	RPGRIP1	0
1847	SUPT16H	0
1848	TOX4	0
1849	GEMIN2	0
1850	DAZL	0
1851	TBL1Y	0
1852	SEMA6A	0
1853	TRPM7	0
1854	TYRO3	0
1855	WDR76	0
1856	CAPN3	0
1857	SNAP23	0
1858	TBX15	0
1859	PHGDH	0
1860	COL9A3	0
1861	EZR	0
1862	MYL6	0
1863	AGO1	0
1864	TEKT2	0
1865	CLSPN	0
1866	RFFL	0
1867	UNC13D	0
1868	MFSD11	0
1869	DPYSL2	0
1870	TGFB2	0
1871	GPATCH2	0
1872	NUP50	0
1873	CDC45	0
1874	COMT	0
1875	ADA2	0
1876	ECHDC1	0
1877	LRRFIP2	4.49873e-05
1878	SEC22C	0
1879	XYLB	0
1880	HDAC6	0
1881	OR1I1	0
1882	GABRP	0
1883	CDC6	0
1884	UPRT	0
1885	CDC23	0
1886	CBX5	0
1887	FMO2	0
1888	SUCO	0
1889	MSH2	0
1890	MAP3K1	0
1891	DHPS	0
1892	HOOK2	0
1893	NXPE1	0
1894	ARCN1	0
1895	EPB41L4B	0
1896	TMEM38B	0
1897	PSMD5	0
1898	PTGS1	0
1899	NUP188	0
1900	CRAT	0
1901	SH2D3C	0
1902	NANS	-0.00115866
1903	TBC1D2	0
1904	WHRN	0
1905	PDE6C	0
1906	CWF19L1	0
1907	SEMA4G	0
1908	BTAF1	0
1909	IKZF5	0
1910	BLNK	0
1911	TLL2	0
1912	CYP26A1	0
1913	TDRD1	0
1914	SORBS1	0
1915	CRTAC1	0
1916	BAMBI	0
1917	IL11	0
1918	MYO3A	0
1919	WAC	0
1920	CREM	0
1921	NUBP2	0
1922	TPSD1	0
1923	SMIM24	0
1924	HIVEP1	0
1925	TREM2	0
1926	KCNK16	0
1927	CRISP3	0
1928	FKBP5	0
1929	SRPK1	0
1930	BRPF3	0
1931	MRPS18A	0
1932	PGC	0
1933	TMEM14A	0
1934	EFHC1	0
1935	NCR2	0
1936	HSP90AB1	0
1937	MLN	0
1938	CDC5L	0
1939	ITPR3	0
1940	ZNF184	0
1941	DSP	0
1942	SIRT1	0.00013373
1943	HNRNPH3	0
1944	IFT74	-3.27765e-05
1945	JAK2	0
1946	IL12RB1	0
1947	ABL1	0
1948	ACOT7	0
1949	SH3GLB1	0
1950	CDC7	0
1951	SYDE2	0
1952	PCSK5	0
1953	SCD	0
1954	TMED1	0
1955	ABLIM1	0
1956	ERMP1	0
1957	RAB18	0
1958	NRP1	0
1959	PRTFDC1	0
1960	PALMD	0
1961	TSPAN15	0
1962	MACROH2A2	0.000598114
1963	WASHC2A	0
1964	MAST3	0
1965	MZF1	0
1966	OCEL1	0
1967	MYO9B	0
1968	KCNK6	0
1969	CATSPERG	0
1970	PSMD8	0
1971	FBXL19	0
1972	STX1B	0
1973	HSD3B7	0
1974	SETD1A	0
1975	BCL7C	0
1976	MAGEB2	0
1977	EFNA2	0
1978	CIRBP	0
1979	ATP5F1D	0
1980	CBARP	0
1981	PCDH11Y	0
1982	AMELY	0
1983	PRKY	0
1984	IGFALS	0
1985	HNRNPM	0
1986	MARCHF2	0
1987	NDUFB7	0
1988	TECR	0
1989	TIMM13	0
1990	CDC34	0
1991	MTAP	0
1992	MISP	0
1993	CEP170B	0
1994	POLR2E	0
1995	POLRMT	0
1996	HCN2	0
1997	IZUMO4	0
[truncated: 15,442 more rows]
